# Supplementary material for: Changes of the Gastric Mucosal Microbiome Associated With Histological Stages of Gastric Carcinogenesis
Source: Front Microbiol. 2020 May 29;11:997. doi: 10.3389/fmicb.2020.00997 (PMC7272699; doi:10.3389/fmicb.2020.00997)
Supplement: Supplementary file 1 [file Data_Sheet_1.ZIP]

Archive with 15 entries (12 files):
- Supplementary Code 1/
- Supplementary Code 1/RelativeAb_30_OTUs.csv
- __MACOSX/
- __MACOSX/Supplementary Code 1/
- __MACOSX/Supplementary Code 1/._RelativeAb_30_OTUs.csv
- Supplementary Code 1/.DS_Store
- __MACOSX/Supplementary Code 1/._.DS_Store
- Supplementary Code 1/RelativeAb_5_OTUs.csv
- __MACOSX/Supplementary Code 1/._RelativeAb_5_OTUs.csv
- Supplementary Code 1/Supplementary Code.R
- __MACOSX/Supplementary Code 1/._Supplementary Code.R
- Supplementary Code 1/RelativeAb_10_OTUs.csv
- __MACOSX/Supplementary Code 1/._RelativeAb_10_OTUs.csv
- Supplementary Code 1/RelativeAb_100_OTUs.csv
- __MACOSX/Supplementary Code 1/._RelativeAb_100_OTUs.csv
