# Supplementary material for: Changes of the Gastric Mucosal Microbiome Associated With Histological Stages of Gastric Carcinogenesis
Source: Front Microbiol. 2020 May 29;11:997. doi: 10.3389/fmicb.2020.00997 (PMC7272699; doi:10.3389/fmicb.2020.00997)
Supplement: Supplementary file 1 [file Data_Sheet_1.ZIP › Supplementary Code 1/RelativeAb_30_OTUs.csv]

p__Firmicutes__g__Lactobacillus_716286	p__Firmicutes__g__Lactobacillus__s__brevis_578837	p__Firmicutes__g__Bacillus_1078248	p__Proteobacteria__g__Sphingobium_150689	p__Proteobacteria__g__Aquincola__s__tertiaricarbonis_940737	p__Proteobacteria__o__Rhizobiales_582075	p__Firmicutes__g__Lactobacillus_1722623	p__Proteobacteria__g__Sphingomonas_1108960	p__Proteobacteria__o__Methylococcales_563271	p__Proteobacteria__g__Pseudomonas__s__alcaligenes_827497	p__Proteobacteria__g__Sphingobium_90697	p__Proteobacteria__f__Pseudoalteromonadaceae_820978	p__Proteobacteria__f__Methylobacteriaceae_785526	p__Bacteroidetes__g__Blvii28_4424365	p__Proteobacteria__g__Zoogloea_584010	p__Proteobacteria__g__Limnohabitans_1108275	p__Proteobacteria__g__Acinetobacter__s__johnsonii_988314	p__Proteobacteria__f__Pseudomonadaceae_1041394	p__Proteobacteria__g__Pseudomonas_256215	p__Proteobacteria__g__Acinetobacter__s__lwoffii_1097359	p__Proteobacteria__g__Aquabacterium_942852	p__Proteobacteria__f__Bradyrhizobiaceae_580625	p__Proteobacteria__f__Enterobacteriaceae_1111294	p__Cyanobacteria__o__Streptophyta_245980	p__Cyanobacteria__o__Streptophyta_153978	p__Firmicutes__f__Mogibacteriaceae_14159	p__Proteobacteria__g__Agrobacterium_969805	p__Proteobacteria__g__Hydrogenophilus_575143	p__Cyanobacteria__o__Streptophyta_769222	p__Cyanobacteria__o__Streptophyta_35330	Group
0	0	0	1.87	0.42	0	0.01	0.03	0	2.4	2.81	0	0.03	2.23	3.6	1.52	20.04	2.9	0.61	0.31	2.32	0.05	0.05	0.02	0.64	0.06	2.38	0.08	0.94	0.02	HC
0.02	0	0	1.71	0.49	0	0	0.07	0	2.63	2.93	0	0.01	2.63	3.92	1.44	20.35	2.97	0.49	0.33	2.52	0.02	0.05	0.01	0.3	0	2.26	0.13	1.03	0	HC
0.13	0	0.09	1	0.33	0	0.13	0.07	0	1.63	1.63	0.01	0.03	1.06	2.17	0.93	12.83	1.72	0.4	0.26	1.44	0.05	0.06	0.01	0.22	0.01	1.6	0.15	0.74	0.01	HC
0.02	0	0.02	1.47	0.61	0	0	0.08	0	2.28	2.41	0	0.01	1.77	2.94	1.45	17.99	2.43	0.5	0.32	1.75	0.1	0.06	0.02	0.36	0.02	2.04	0.15	1.11	0.01	HC
0.18	0.01	0	1.45	0.31	0	0	0.04	0	2.28	2.53	0	0.02	1.62	3.17	1.23	17.55	2.63	0.5	0.3	1.75	0.01	0.05	0.18	0.9	0.02	1.99	0.04	11.23	0.05	HC
0	0	0.02	1.56	0.32	0	0	0.04	0	1.46	1.94	0	0.02	1.6	2.73	0.89	16.4	1.68	0.44	0.47	1.43	0.05	0.34	0.31	0.02	0.1	1.73	0.05	10.08	0.14	HC
0	0	0.01	1.59	0.31	0	0	0.04	0	1.51	1.87	0	0.01	1.43	2.43	1.03	14.02	1.55	0.39	0.32	1.45	0.02	0.07	0.12	0.05	0.07	1.52	0.09	7.5	0.06	HC
0	0.01	0.03	1.45	0.31	0	0.01	0.03	0	1.26	1.6	0	0.02	1.09	2.37	0.84	14.47	1.62	0.29	0.22	1.39	0.02	0.04	0.04	0.06	0.18	1.36	0.03	2.94	0.07	HC
0	0.01	0	0.77	0.22	0	0	0.03	0	0.85	0.91	0	0	0.75	1.33	0.49	7.98	0.94	0.26	0.19	0.73	0.01	0.04	1.3	0.08	0.08	0.83	0.01	41.26	0.29	HC
0.01	0.01	0	0.66	0.07	0	0	0.03	0	0.62	0.56	0	0	0.09	0.84	0.3	6.34	0.54	0.1	0.29	0.46	0.01	0.42	0.33	0.04	0.05	0.66	0.05	13.52	0.11	HC
0	0.01	0	0.42	0.09	0	0	0.04	0	0.45	0.47	0	0.01	0.14	0.86	0.28	5.21	0.51	0.13	0.59	0.38	0.02	0.08	0.38	0.06	0.32	0.51	0.07	16.48	0.12	HC
0.02	0.02	0	1.11	0.16	0	0	0.02	0	1.1	0.95	0	0.06	0.38	1.52	0.52	11.11	0.84	0.19	0.51	0.76	0.05	0.25	0.19	0.22	0.19	1.09	0.09	6.48	0.11	HC
0	0	0	0.25	0.04	0	0	0.03	0	0.2	0.3	0	0.01	0.08	0.46	0.2	3.71	0.3	0.08	0.39	0.24	0.02	0.18	0.93	0.16	0.26	0.37	0.07	5.6	0.07	HC
0.01	0.03	0.01	1.05	0.14	0	0	0.04	0	0.7	0.36	0	0.06	0.11	0.92	0.38	8.51	0.61	0.23	1.38	0.55	0.14	0.22	0.64	0.82	0.18	0.83	0.01	21.53	0.27	HC
0.01	0.06	0.02	0.75	0.13	0	0	0.09	0	0.41	0.39	0.01	0.03	0.3	1.14	0.45	7.96	0.41	0.17	2.13	0.49	0.05	0.46	0.54	0.83	0.19	0.7	0.1	18.69	0.2	HC
0	0	0	0.11	0.02	0	0	0	0	0.08	0.07	0	0	0.04	0.11	0.03	1.19	0.09	0.02	0.13	0.04	0.01	0.08	0.04	0.03	0.03	0.13	0.01	1.38	0.03	HC
0	0.01	0.04	0.82	0.1	0	0	0.01	0	1.87	1.62	0.01	0.03	0.1	2.29	0.82	9.66	1.88	0.33	2.95	1.17	0.04	0.27	0.07	0.31	0.16	1.31	0.04	4.49	0.07	HC
0.04	0.08	0	0.21	0.01	0	0	0.02	0	0.08	0.12	0	0	0.05	0.2	0.06	1.73	0.08	0.03	0.2	0.1	0.02	0.12	0.01	0.06	0.12	0.16	0.01	0.93	0.03	HC
0.01	0	0	1.15	0.13	0	0	0.08	0	1.13	0.73	0	0.02	0.32	1.48	0.61	11.52	1.25	0.32	0.72	0.95	0.07	0.59	0.37	0.17	0.17	1.23	0.05	12.26	0.23	HC
0	0.02	0	0.96	0.13	0	0	0.04	0	0.92	0.85	0	0.01	0.24	1.38	0.59	9.97	0.91	0.2	0.38	0.74	0.02	0.2	0.08	0.14	0.2	0.83	0.02	4.18	0.09	HC
0	0	0	0.52	0.09	0	0	0.01	0	0.5	0.59	0	0.02	0.18	0.92	0.35	6.21	0.64	0.16	0.27	0.45	0.03	0.12	1.14	0.5	0.13	0.55	0.02	40.27	0.39	HC
0.01	0.01	0	0.24	0.03	0	0	0.04	0	0.17	0.22	0	0.03	0.1	0.37	0.13	2.57	0.19	0.05	0.23	0.2	0.02	0.12	0.58	0.24	0.2	0.29	0.02	21.55	0.18	HC
0	0	0.02	0.52	0.06	0	0	0.02	0	0.63	0.3	0	0.02	0.16	1.1	0.33	6.77	0.49	0.13	0.43	0.55	0.01	0.17	0.2	0.13	0.48	0.82	0.06	5.95	0.11	HC
0.03	0.02	0.02	0.85	0.18	0	0	0.04	0	0.74	0.69	0.01	0.01	0.15	1.19	0.47	8.39	0.8	0.21	0.32	0.69	0.03	0.12	0.17	0.17	0.2	0.83	0.05	5.66	0.05	HC
0.01	0	0.01	0.68	0.15	0	0	0.03	0	0.72	0.68	0	0.01	0.14	0.94	0.42	6.46	0.62	0.17	0.42	0.46	0.03	0.12	0.95	0.09	0.35	0.77	0.08	4.85	0.06	HC
0	1.07	0.02	0.47	0.15	0	0	0.05	0	0.51	0.51	0	0.02	0.1	0.81	0.32	5.96	0.75	0.15	0.39	0.54	0.01	0.32	0.21	0.89	0.11	0.65	0.04	8.23	0.19	HC
0.02	0	0.01	1.78	0.37	0	0	0.03	0	2.22	2.7	0	0.02	2.01	3.55	1.42	19.39	2.66	0.64	0.64	2.3	0.04	0.05	0.06	1.89	0.02	2.11	0.06	3.8	0.05	HC
0.01	0.46	0.01	1.26	0.16	0	0	0.02	0	0.54	0.4	0	0	0.37	1	0.46	7.21	0.5	0.11	0.31	0.54	0	0.37	0.67	0.56	0.35	0.85	0.02	8.14	0.09	HC
0.01	2.47	0.01	0.46	0.07	0	0	0.06	0	0.31	0.28	0	0.01	0.13	0.44	0.11	4.9	0.17	0.1	0.48	0.35	0	1	0.61	0.65	0.11	0.37	0.04	3.92	0.1	HC
0.01	0	0	1.85	0.49	0	0	0.03	0	2.67	3.1	0	0.01	1.61	4.12	1.65	20.6	3.08	0.7	0.34	2.62	0.02	0.06	0.02	0.27	0.01	2.43	0.38	0.79	0.01	HC
0.01	0.01	0.03	1.81	0.32	0	0	0.06	0	2.12	2.46	0	0.01	1.85	3.34	1.3	18.65	2.36	0.53	0.27	2.17	0.01	0.06	0.05	6.88	0.05	2.14	0.07	1.85	0.04	HC
0.02	0.01	0.01	0.92	0.26	0	0.02	0.02	0	1.58	1.61	0.01	0.01	0.68	1.98	0.75	11.1	1.82	0.41	0.21	1.32	0.03	0.04	0.01	0.35	0.02	1.24	0.06	0.73	0.01	HC
0.01	0	0.01	1.89	0.49	0	0.01	0.04	0	2.35	2.62	0	0.02	1.87	3.57	1.44	20.2	2.53	0.56	0.26	2.22	0.04	0.04	0.14	0.65	0.01	2.08	0.23	6.84	0.04	HC
0.01	0.01	0.02	1.23	0.27	0	0	0.03	0	1.49	1.74	0	0.04	1.83	2.42	0.98	14.5	1.4	0.42	0.64	1.45	0	0.6	0.14	0.05	0.07	1.63	0.03	5.87	0.12	HC
0	0.01	0.01	1.1	0.28	0	0	0.04	0	1.39	1.48	0	0	1.24	2.29	0.77	12.49	1.44	0.29	0.28	1.46	0.02	0.13	0.13	0.12	0.08	1.33	0.04	3.22	0.06	HC
0	0	0.01	1.24	0.28	0	0	0.01	0	1.52	1.62	0	0.03	1.75	2.17	0.88	12.81	1.53	0.37	0.43	1.45	0.05	0.05	0.21	0.15	0.1	1.26	0.02	9.74	0.06	HC
0	0.01	0	1.45	0.32	0	0	0.05	0	1.51	1.61	0	0.01	3.06	2.17	0.86	14.04	1.37	0.42	0.31	1.39	0.04	0.15	0.34	0.03	0.09	1.34	0.01	11.02	0.11	HC
0	0	0	0.4	0.06	0	0	0.03	0	0.43	0.46	0	0.02	0.09	0.6	0.23	4.39	0.52	0.1	0.17	0.32	0.02	0.03	0.35	0.09	0.23	0.54	0.02	11.62	0.08	HC
0	0.02	0	0.76	0.13	0	0	0.04	0	0.89	0.71	0	0.01	0.28	1.24	0.44	8.65	0.89	0.27	0.32	0.68	0.05	0.35	0.14	0.27	0.19	0.94	0.07	5.82	0.2	HC
0.02	0.02	0.01	0.49	0.08	0	0	0.02	0	0.35	0.31	0	0.01	0.06	0.67	0.24	4.96	0.33	0.06	0.41	0.38	0.04	0.23	0.19	0.27	0.21	0.52	0.03	7.6	0.09	HC
0	0.62	0	0.29	0.06	0	0	0.03	0	0.19	0.16	0	0.02	0.04	0.36	0.18	2.96	0.21	0.04	0.41	0.23	0.05	0.42	0.27	1.56	0.18	0.32	0.03	11.48	0.25	HC
0.02	0.02	0.01	0.22	0.04	0	0	0.02	0	0.24	0.18	0	0.05	0.03	0.36	0.2	2.77	0.23	0.06	0.37	0.18	0.21	0.24	1.13	0.25	0.18	0.34	0.07	43.97	0.54	HC
0.01	0	0	0.18	0.03	0	0	0.03	0	0.12	0.17	0	0	0.02	0.26	0.07	1.5	0.11	0.03	0.15	0.08	0	0.14	0.3	0.13	0.02	0.21	0.02	10.76	0.09	HC
0.01	0.01	0	0.25	0.06	0	0	0	0	0.11	0.14	0	0	0.06	0.3	0.09	2.23	0.09	0.06	0.33	0.18	0.02	0.15	0.21	0.29	0.3	0.2	0.03	7.83	0.2	HC
0	0	0	0.15	0.01	0	0	0	0	0.08	0.1	0	0	0.01	0.18	0.03	1.61	0.08	0.03	0.16	0.09	0.01	0.14	0.18	0.04	0.07	0.19	0.01	5.78	0.03	HC
0.01	0.01	0	0.94	0.2	0	0	0.06	0	0.84	0.97	0	0.03	0.4	1.34	0.6	10.02	0.89	0.24	0.81	0.77	0.05	0.73	0.31	0.23	0.16	1.18	0.03	9.82	0.19	HC
0.01	0	0	0.58	0.13	0	0	0.02	0	0.84	0.99	0	0.02	0.15	1.41	0.49	8.4	0.8	0.21	0.52	0.71	0.08	0.2	0.57	0.34	0.16	0.86	0.04	18.7	0.2	HC
0.01	0.01	0.01	0.92	0.18	0	0	0.07	0	1.16	1	0	0.01	0.45	1.32	0.6	10.48	0.93	0.28	0.45	0.97	0.03	0.33	0.38	0.19	0.22	1.01	0.04	15.86	0.18	HC
0	0	0	0.47	0.09	0	0	0.03	0	0.39	0.31	0	0.01	0.14	0.44	0.19	3.97	0.32	0.04	0.28	0.2	0.05	0.44	0.22	0.14	0.08	0.39	0.02	9.68	0.14	HC
0.01	0.02	0.01	0.29	0.04	0	0	0.04	0	0.22	0.14	0	0.02	0.08	0.43	0.18	3.15	0.22	0.08	0.7	0.21	0.03	0.21	0.45	0.22	0.4	0.3	0.08	18.36	0.21	HC
0	0.03	0.04	0.56	0.16	0	0.02	0.1	0	0.59	0.6	0	0.06	0.12	0.94	0.39	6.11	0.67	0.14	0.54	0.45	0.31	0.12	0.53	0.11	0.18	0.74	0.08	19.86	0.64	HC
0	0.03	0.03	1.14	0.26	0	0	0.03	0	0.97	0.76	0	0.02	0.18	1.62	0.72	12.51	1	0.19	2.57	0.92	0.07	0.37	0.49	0.44	0.07	1.21	0.16	12.88	0.24	HC
0	0	0.01	0.53	0.17	0	0	0.01	0	0.39	0.37	0	0.01	0.11	0.64	0.19	5	0.39	0.09	0.22	0.38	0.04	0.11	0.22	0.19	0.41	0.46	0.04	7.03	0.11	HC
0.01	0.02	0.01	1.06	0.21	0	0	0.06	0	2.25	1.73	0	0.02	0.11	2.66	0.99	13.15	2.62	0.53	3.12	1.76	0.03	0.08	0.11	0.17	0.07	1.59	0.05	3.02	0.08	HC
0	0	0.01	1.31	0.49	0	0	0.11	0	2.31	2.13	0.07	0.02	1.12	2.92	1.34	17.95	2.47	0.51	0.63	1.93	0.08	0.13	0.02	3.24	0.01	1.83	0.06	1.38	0.03	HC
0.04	0.31	0.04	0.59	0.52	0	0	0.03	0	0.17	0.33	0	0	0.35	0.58	0.36	5.44	0.29	0.16	0.31	0.31	0.03	0.41	21.47	0.29	0.27	0.46	0.07	6.48	0.03	HC
0	0.02	0.18	0	3.88	0.12	1.07	2.96	1	0	0	0.31	0.16	0	0	0.17	0.51	0	0	0.2	0.02	0.26	0.13	0	0.06	0.12	0.05	0	0.02	0.09	CG
0	0.01	0.18	0	4.35	0.58	1.34	4.33	0.91	0	0	0.92	0.79	0	0	0.19	0.81	0	0	0.26	0.02	0.75	0.07	0	0.03	0.16	0.08	0.01	0.13	0.08	CG
0	0.01	0.07	0	2.42	0.07	0.34	1.42	0.39	0	0	0.13	0.08	0	0	0.08	0.29	0	0	0.1	0.01	0.11	0.03	0	0.03	0.04	0.01	0.01	0.14	0.01	CG
0	0.01	0.07	0	5.48	0.1	0.26	3.18	0.46	0	0	0.13	0.14	0	0	0.19	0.26	0	0	0.13	0.04	0.11	0.02	0	0.03	0.02	0.01	0	0.09	0.01	CG
0	0.05	1.43	0	2.83	0.11	1.04	2.35	1.42	0.01	0	0.27	0.26	0	0	0.36	0.55	0	0	0.28	0.05	0.72	0.07	0	0.06	0.13	0.1	0.01	0.1	2.51	CG
0	0.01	0.08	0	2.18	0.1	0.29	1.87	0.49	0	0	0.12	0.24	0	0	0.06	0.37	0	0	0.13	0.01	0.3	0.04	0	0.03	0.1	0.02	0	0.02	0.06	CG
0.01	0.04	0.13	0	6.66	0.24	0.69	3.11	0.7	0	0	0.27	0.21	0	0	0.19	0.93	0	0	0.23	0.03	0.22	0.21	0	0.04	0.06	0.02	0.01	0.13	0.03	CG
0	0	0.06	0	51.41	0.54	0.24	20.82	0.29	0	0	0.12	0.66	0	0	0.05	0.19	0	0	0.38	0.01	0.34	0.02	0.03	0.23	0.01	0.03	0.02	2.1	0.06	CG
0	0.02	0.09	0	34.38	0.2	0.47	22.03	0.39	0	0	0.09	0.35	0	0	0.17	0.28	0.01	0	0.15	0.01	0.38	0.02	0	0.11	0.1	0.03	0.03	0.09	0.01	CG
0	0	0.04	0	1.25	0.24	0.13	0.69	0.01	0	0	0.23	0.45	0	0	0.38	0.3	0	0.01	0.11	0.03	0.54	0.15	0	0.01	0.05	0.02	0	0.02	0.03	CG
0	0	0.15	0	0.72	0.04	0.37	0.33	0.03	0	0	0.59	0.21	0	0	0.28	0.29	0	0	0.3	0.02	0.26	0.19	0	0.06	0.04	0.02	0.01	0.12	0.05	CG
0	0.01	0.08	0	1.54	1.09	0.35	1.29	0.02	0	0	0.27	0.96	0	0	0.16	0.15	0	0	0.07	0.02	1.46	0.25	0	0.37	0.14	0.03	0.01	0.06	0.04	CG
0	0	0.13	0	2.36	0.3	0.69	1.99	0.01	0	0	0.4	0.57	0	0	0.21	0.29	0	0	0.1	0.01	1.42	0.2	0	0.04	0.21	0.07	0	0.06	1.73	CG
0.01	0	0.09	0	1.64	0.55	0.66	1.59	0.04	0.01	0	0.88	0.63	0	0	0.23	0.44	0	0	0.07	0.04	1.29	0.09	0	0.04	0.23	0.04	0.01	0.28	0.09	CG
0	0.01	0.13	0	3.26	0.23	0.5	1.77	0	0.01	0	0.32	0.33	0	0	0.27	0.46	0	0.01	0.1	0.01	0.78	0.07	0.01	0.17	0.16	0.03	0	0.35	0.11	CG
0	0.01	0.04	0	1.57	0.13	0.29	1.12	0	0	0	0.25	0.25	0	0	0.34	0.21	0	0	0.11	0.04	0.48	0.12	0	0.02	0.05	0.03	0.01	0.03	0.07	CG
0	0.02	0.81	0	1.03	0.19	0.3	0.56	0.03	0.01	0	0.42	0.69	0	0	0.52	0.36	0	0	0.06	0.06	2.22	0.14	0	0.06	0.17	0.15	0.01	0.09	2.38	CG
0	0	0.09	0	1.67	0.18	0.28	1.41	0.01	0	0	0.18	0.6	0	0	0.1	0.32	0	0	0.07	0.02	0.94	0.09	0	0.04	0.26	0.04	0	0.07	0.14	CG
0	0.02	0.08	0	3.18	0.28	0.41	1.31	0.02	0.01	0	0.37	0.43	0	0	0.24	0.55	0	0	0.1	0.03	0.73	0.22	0	0.02	0.12	0.02	0.01	0.06	0.07	CG
0	0.01	0.11	0	5.71	0.82	0.3	4.39	0.02	0.01	0	0.43	1.61	0	0	0.18	0.28	0	0	0.66	0.03	2.6	0.1	0	0.13	0.13	0.11	0.05	0.21	0.24	CG
0.01	0.02	0.13	0	8.57	0.58	0.64	4.45	0.01	0.02	0	0.25	2.15	0	0	0.62	0.29	0	0	0.2	0.01	3.51	0.06	0	0.34	0.16	0.1	0.02	0.19	0.11	CG
0.01	0.01	0.25	0	2.59	0.23	1.26	2.06	0.9	0.02	0	1.02	0.25	0	0	0.08	0.35	0	0.01	0.15	0.01	0.56	0.07	0	0.02	0.08	0.05	0	0.03	0.05	CG
0	0	0.14	0	7.4	0.84	1	6.02	0.87	0	0	0.68	0.75	0	0	0.12	0.45	0	0	0.22	0.02	0.86	0.14	0	0.06	0.15	0.06	0.02	0.05	0.03	CG
0	0.01	0.07	0	2.2	0.08	0.52	1.78	0.59	0	0	0.38	0.13	0	0	0.14	0.25	0	0	0.14	0.01	0.24	0.08	0	0.03	0.03	0.02	0	0.02	0.43	CG
0	0	0.05	0	1.34	0.04	0.25	1.13	0.56	0	0	0.17	0.05	0	0	0.11	0.22	0	0	0.1	0	0.11	0.02	0	0.03	0.02	0.01	0	0.03	0.03	CG
0.01	0.01	0.28	0	6.14	0.26	3.33	4.22	8.62	0	0	0.48	0.44	0	0	0.2	0.5	0	0	0.25	0.04	0.8	0.07	0	2.91	0.09	0.06	0.02	0.23	0.13	CG
0	0.02	0.09	0	2.35	0.16	0.54	0.9	0.55	0	0	0.12	0.66	0	0	0.04	0.25	0	0	0.13	0	0.83	0.03	0	0.11	0.07	0	0	0.03	0.01	CG
0.01	0.02	0.23	0	2.3	0.18	0.72	2.06	0.76	0	0	0.39	0.2	0	0	0.33	0.47	0.01	0	0.15	0.01	0.48	0.02	0	0.06	0.05	0.03	0.01	0.05	0.02	CG
0	0.01	0.14	0	10.08	0.13	0.46	5.74	0.59	0	0	0.39	0.22	0	0	0.31	0.38	0	0	0.64	0.01	0.35	0.15	0	0.07	0.06	0.02	0.01	0.09	0.01	CG
0	0.01	0.14	0	1.61	0.03	0.59	0.74	0.58	0	0	0.26	0.08	0	0.01	0.11	0.27	0	0	0.16	0.02	0.1	0.06	0	0.02	0.24	0	0.01	0.02	0.02	CG
0	0.02	0.02	0	0.22	0.04	0.17	0.08	0.01	0	0	0.37	0.1	0	0	0.04	0.24	0	0	0.05	0	0.37	0.03	0	0.02	0.07	0.02	0.01	0.02	0.02	CG
0	0.01	0.09	0	1.38	0.23	0.76	0.67	0.03	0	0	0.52	0.53	0	0	0.69	0.57	0	0.12	0.23	0.03	2.09	0.19	0	0.11	0.29	0.09	0.01	0.09	2.85	CG
0	0.01	0.17	0	1.87	0.47	1.06	1.07	0.06	0.03	0	1.64	0.87	0	0	0.23	0.23	0.01	0.02	0.13	0.02	2.05	0.09	0	0.09	0.15	0.12	0	0.03	0.18	CG
0	0	0.07	0	4.16	1	0.56	3.5	0.03	0	0	0.65	0.96	0	0	0.16	0.25	0	0.01	0.09	0.03	1.62	0.13	0	0.05	0.11	0.08	0.01	0.07	0.05	CG
0	0	0.06	0	1.84	0.12	0.45	1.15	0	0	0	0.6	0.3	0	0	0.3	0.2	0	0	0.07	0.02	0.92	0.12	0	0.08	0.15	0.03	0	0.03	0.1	CG
0	0.01	0.07	0	1.59	0.08	0.22	1.16	0.01	0.01	0	0.36	0.37	0	0	0.25	0.18	0.01	0	0.1	0.05	1.41	0.08	0	0.05	0.05	0.08	0.01	0.09	2.24	CG
0	0.02	0.18	0.02	5.3	0.37	2.69	2.91	6.05	0	0	0.51	1.05	0	0	0.38	0.47	0.01	0.02	0.17	0.12	2.25	0.18	0	0.21	0.11	0.11	0	0.28	2.21	CG
0	0.01	0.07	0	2.46	0.73	0.4	0.87	0.01	0	0	0.21	5.39	0	0	0.08	0.21	0	0	0.18	0.01	9.43	0.1	0	0.12	0.14	0.03	0	0.49	0.05	CG
0.02	0.01	0.43	0	1.92	0.37	0.77	1.66	0	0	0	0.76	0.75	0	0	0.34	0.36	0.01	0	0.09	0.01	1.67	0.1	0	0.33	0.1	0.07	0.01	0.11	0.03	CG
0	0.01	0.11	0	2.93	0.31	0.37	1.43	0.02	0	0	0.55	1.63	0	0	0.45	0.36	0.01	0	0.62	0.02	2.18	0.29	0	0.04	0.11	0.03	0.02	0.1	0.04	CG
0	0.01	0.1	0.01	0.79	0.12	0.43	0.2	0	0.01	0	0.47	0.28	0.01	0.01	0.3	0.28	0	0	0.11	0.03	0.69	0.12	0	0.01	0.31	0.04	0.01	0.03	0.05	CG
0	0	0.01	0	4.08	0.74	0.12	2	0	0	0	0.1	0.55	0	0	0.47	0.23	0	0	0.08	0.02	0.54	0.1	0	0.02	0.03	0.01	0	0.04	0.01	IM
0	0.01	0.13	0	5.34	0.57	0.41	1.51	0.05	0	0	0.64	0.52	0	0	0.66	0.61	0.01	0.01	0.45	0.01	0.42	0.22	0.02	1.22	0.03	0	0.02	2.57	0.66	IM
0	0.02	0.05	0	22.62	8.68	0.31	10.71	0.01	0	0	0.19	4.68	0	0	0.45	0.26	0.01	0.01	0.09	0.02	3.57	0.35	0.01	0.05	0.06	0.01	0.01	0.07	0.02	IM
0	0.01	0.04	0	3.85	0.68	0.5	2.8	0	0	0	0.17	0.53	0	0	0.4	0.18	0	0	0.07	0.01	0.73	0.09	0	0.24	0.1	0.01	0.01	0.07	0.06	IM
0	0.01	0.05	0	18.69	2.53	0.7	17.72	0.02	0.01	0	0.85	1.34	0	0	0.71	0.47	0	0	0.09	0.01	2.53	0.13	0	0.08	0.11	0.04	0.01	0.09	0.04	IM
0	0.01	0.05	0	7.14	0.7	0.4	3.08	0.01	0	0	0.2	0.49	0	0	0.35	0.3	0	0.01	0.09	0.01	0.6	0.08	0.07	0.86	0.07	0.01	0.01	14.65	0.04	IM
0	0.02	0.42	0	3.19	1.17	0.3	2.36	0.02	0	0	0.21	0.78	0	0	1.03	0.26	0	0.01	0.07	0.04	1.5	0.1	0	0.09	0.11	0.07	0	0.14	0.32	IM
0	0.01	0.05	0	5.57	1.09	0.35	4.31	0.01	0	0	0.2	0.83	0	0.01	0.39	0.43	0.01	0.01	0.07	0.04	1.33	0.11	0	0.11	0.18	0.02	0.01	0.66	2.73	IM
0	0.02	0.05	0	24.69	1.01	0.31	5.89	0.02	0	0	0.31	0.72	0	0	0.43	0.48	0	0.01	0.07	0.03	0.67	0.16	0	0.02	0.04	0.02	0.01	0.08	0.02	IM
0	0.02	0.09	0	13.04	2.38	0.45	9.95	0.03	0	0	0.38	1.62	0	0.01	0.74	0.55	0	0.01	0.66	0.04	2.5	0.13	0.01	0.05	0.11	0.09	0.05	0.43	3.47	IM
0	0.06	0.04	0	15.96	1.08	0.38	6.97	0	0	0	0.19	1.13	0	0	0.93	0.31	0.01	0.01	0.12	0.01	1.36	0.09	0	0.05	0.05	0.01	0.02	0.1	0.02	IM
0	0	0.02	0	2.03	0.13	0.2	1.38	0.02	0	0	0.37	0.19	0	0	0.23	0.19	0	0	0.06	0.02	0.14	0.08	0	0.02	0.05	0.01	0.01	0	0.01	IM
0	0	0.26	0	4.54	0.06	0.63	2.25	0.07	0	0	1.43	0.32	0	0.01	0.3	0.6	0	0	0.38	0.03	0.17	0.14	0.01	0.19	0.06	0.03	0.04	0.18	0.04	IM
0	0.03	0.04	0	4.16	1.21	0.6	3.79	0.03	0	0	0.53	1.02	0	0	0.21	0.21	0	0	0.06	0	1.12	0.24	0	0.36	0.09	0.01	0	0.05	0.01	IM
0.01	0	0.08	0	27.02	0.15	0.96	12.96	0.04	0	0	0.55	0.49	0	0	0.12	0.12	0	0	0.08	0.01	0.42	0.08	0	0.23	0.06	0.03	0.01	0.08	0.07	IM
0.02	0.01	0.14	0	5.59	0.77	1.43	5.81	0.08	0	0	3.64	0.57	0	0	0.31	0.69	0	0.01	0.13	0	0.88	0.14	0	0.5	0.11	0.08	0.02	0.13	0.04	IM
0	0	0.05	0	49.43	0.2	0.34	9.85	0.01	0	0	0.31	0.31	0	0	0.09	0.21	0	0	0.05	0	0.22	0.03	0	0.17	0.04	0.01	0.01	0.26	0.03	IM
0	0.02	0.04	0	3.32	0.07	0.35	2.74	0.01	0	0	0.41	0.12	0	0	0.3	0.2	0	0	0.07	0.04	0.18	0.05	0	0.03	0.04	0.01	0.01	0.02	0.01	IM
0.01	0.03	0.57	0	3.92	0.15	0.95	3.47	0.03	0	0	0.77	0.37	0	0	0.42	0.29	0	0	0.11	0.04	1.11	0.17	0	0.17	0.08	0.05	0	0.06	3.57	IM
0	0	0.06	0	16.19	0.36	0.5	13.89	0.01	0.01	0	0.41	0.78	0	0	0.1	0.39	0	0	0.05	0.02	0.73	0.06	0	0.3	0.12	0.01	0.01	0.13	0.11	IM
0	0.01	0.06	0	5.67	0.21	0.65	3.13	0.04	0	0	0.63	0.22	0	0	0.11	0.39	0	0	0.08	0.01	0.24	0.16	0	0.08	0.04	0.01	0.01	0.02	0.01	IM
0	0.01	0.11	0	10.67	0.55	0.76	9	0.04	0	0	0.79	0.8	0	0	0.19	0.36	0	0	0.69	0.06	1.23	0.14	0	0.08	0.06	0.12	0.02	0.07	0.14	IM
0.02	0.05	0.04	0	14.33	0.44	1.14	9.43	0.01	0	0	0.78	0.89	0	0	0.47	0.49	0.01	0	0.19	0.07	1.19	0.08	0	0.03	0.14	0.03	0	0.04	0.03	IM
0	0	0.06	0	1.8	0.15	0.2	1.21	0.43	0	0	0.11	0.3	0	0	0.18	0.31	0	0	0.12	0.02	0.12	0.05	0	0.01	0.03	0.01	0	0.01	0.01	IM
0	0	0.22	0	1.99	0.04	0.59	0.93	0.62	0	0	0.62	0.36	0	0	0.21	0.59	0	0.01	0.41	0.01	0.12	0.18	0	0.07	0.04	0.01	0	0.1	0.03	IM
0.01	0.02	0.22	0	3.61	1.07	0.7	2.95	0.58	0	0	0.3	0.76	0	0	0.27	0.41	0.03	0	0.22	0.04	0.98	0.45	0	0.04	0.06	0.02	0	0.14	0.02	IM
0	0.01	0.05	0	3.38	0.43	0.22	2.11	0.01	0	0	0.16	0.34	0	0	0.68	0.19	0	0	0.07	0.07	0.38	0.07	0	0.03	0.04	0	0	0.04	0.02	IM
0	0.01	0.01	0	0.79	0.26	0.09	0.65	0.01	0	0	0.22	0.2	0	0	0.15	0.21	0	0	0.05	0	0.3	0.06	0	0.01	0.02	0	0	0.02	0.01	IM
0	0.05	0.18	0	14.09	5.54	0.57	7.63	0.01	0	0	0.34	2.89	0	0	0.94	0.78	0	0.01	0.24	0.02	3.54	0.23	0	0.27	0.03	0.12	0.04	0.16	0.31	IM
0	0.01	0.08	0	4.94	1.33	0.69	2.86	0.03	0	0	0.37	0.85	0	0	1.42	0.59	0	0.09	0.22	0.05	1.56	0.19	0.01	0.35	0.1	0.1	0.01	0.12	0.27	IM
0	0.01	0.06	0	5.87	1.65	0.6	6.16	0.04	0.03	0	0.89	0.9	0	0	0.37	0.19	0.01	0.02	0.09	0.03	1.48	0.12	0	0.05	0.12	0.04	0	0.04	0.02	IM
0	0.01	0.07	0	21.48	4.92	0.43	13.34	0.02	0	0	0.52	2.53	0	0	0.44	0.19	0	0.01	0.06	0.02	2.71	0.11	0	0.07	0.08	0.02	0	0.07	0.04	IM
0	0.01	0.04	0	4.7	0.76	0.45	3.08	0.02	0	0	0.52	0.55	0	0	0.76	0.19	0	0	0.08	0.04	0.88	0.16	0	0.14	0.03	0.02	0	0.11	0.1	IM
0	0	0.11	0	24.3	1.53	1.83	5.85	3.43	0	0	0.32	1.36	0	0.01	0.72	0.29	0	0.01	0.16	0.05	1.71	0.19	0	0.19	0.06	0.04	0	0.38	0.1	IM
0.01	0.02	0.06	0	4.38	1.5	0.4	2.5	0.02	0	0	0.2	1.96	0	0	0.4	0.28	0	0.01	0.19	0.03	2.68	0.08	0	0.02	0.14	0.01	0	0.14	0.04	IM
0.01	0.02	0.11	0	9.43	1.08	0.35	9.14	0	0	0	0.46	1.03	0	0	0.67	0.38	0	0	0.08	0.01	1.71	0.1	0	0.08	0.06	0.03	0.01	0.07	0.03	IM
0	0	0.09	0	5.48	0.66	0.31	2.92	0.01	0	0	0.61	0.7	0	0	0.75	0.35	0	0.01	0.51	0.02	0.9	0.2	0	0.07	0.04	0	0.02	0.32	0.03	IM
0	0.01	0.07	0	2.75	0.43	0.25	1.13	0	0.01	0	0.41	0.32	0	0.01	0.52	0.2	0	0	0.06	0.03	0.43	0.1	0	0.07	0.13	0	0.01	0.05	0.03	IM
0	0	0.03	0	1.12	0.05	0.25	0.94	0	0	0	0.55	0.12	0	0	0.1	0.24	0	0	0.08	0	0.11	0.05	0	0.02	0.07	0	0	0	0	IM
0	0.05	0.28	0	6.48	1.09	0.98	4.99	0.06	0	0	0.86	1.12	0	0	0.28	0.88	0	0	0.17	0.02	1.33	0.15	0	0.14	0.04	0.09	0.03	0.08	0.18	IM
0.01	0	0.05	0	4.25	0.11	0.79	2.68	0.06	0	0	0.88	0.17	0	0	0.45	0.36	0	0.03	0.14	0.02	0.76	0.13	0	0.55	0.11	0.04	0.01	0.04	0.16	IM
0.01	0.01	0.15	0	4.54	0.42	1.44	3.73	0.09	0.03	0	4.63	0.42	0	0	0.16	0.19	0.01	0.01	0.1	0.04	0.8	0.1	0	0.65	0.1	0.05	0.01	0.06	0.04	IM
0.01	0.01	0.04	0	38.81	0.65	0.65	18.88	0.02	0	0	0.93	0.52	0	0	0.14	0.17	0	0	0.04	0.01	0.58	0.07	0	0.23	0.06	0.02	0	0.05	0.02	IM
0	0	0.04	0	11.41	0.09	0.59	4.94	0.02	0	0	0.94	0.2	0	0	0.18	0.18	0.01	0	0.03	0.01	0.28	0.08	0	0.34	0.03	0.01	0	0.05	0.04	IM
0	0	0.1	0	9.55	0.09	0.32	7.63	0.01	0	0	0.61	0.17	0	0	0.2	0.17	0	0	0.07	0.01	0.3	0.06	0	0.04	0.03	0.02	0.01	0.01	0.07	IM
0	0.01	0.09	0	32.09	0.32	2.07	19.33	3.15	0	0	0.52	0.61	0	0	0.24	0.24	0	0	0.12	0.04	0.71	0.06	0	0.09	0.02	0.02	0	0.04	0.06	IM
0.01	0	0.06	0	3.38	0.33	0.63	2.29	0.04	0	0	0.56	1.02	0	0	0.09	0.25	0	0	0.17	0	1.15	0.08	0	0.03	0.08	0	0.01	0.04	0.03	IM
0.01	0.04	0.16	0	3.43	0.23	0.47	2.92	0.01	0	0	0.64	0.38	0	0	0.25	0.27	0	0	0.07	0.02	0.63	0.04	0	0.04	0.1	0	0	0.02	0.01	IM
0	0.01	0.09	0	5.37	0.19	0.6	3.2	0.04	0	0	0.85	0.42	0	0	0.31	0.34	0	0	0.44	0.02	0.45	0.16	0	0.07	0.08	0.01	0.04	0.04	0.04	IM
0	0	0.12	0	3.61	0.06	0.99	1.89	0.02	0	0	1.08	0.16	0.01	0.01	0.25	0.28	0	0	0.08	0.03	0.23	0.09	0	0.02	0.32	0.02	0.02	0.01	0.03	IM
0	0.01	0.04	0	0.61	0.02	0.2	0.44	0.42	0	0	0.22	0.06	0	0	0.06	0.25	0	0	0.16	0.01	0.08	0.03	0	0.01	0.05	0.01	0	0.01	0	IM
0	0.03	0.5	0	3.96	0.82	1.18	3.1	1.05	0.01	0	0.41	0.64	0	0	0.42	1.28	0	0	0.3	0.02	1.08	0.15	0	0.23	0.09	0.14	0.03	0.3	0.22	IM
0	0	0.23	0	3.47	0.17	1.3	2.41	1.38	0	0	0.35	0.32	0	0	0.56	0.92	0	0.05	0.43	0.03	0.86	0.12	0	0.11	0.12	0.1	0.01	0.09	3.33	IM
0	0	0.05	0	3.35	0.56	0.15	2.54	0.01	0	0	0.22	0.37	0	0	0.52	0.16	0	0	0.08	0.01	0.68	0.08	0	0.01	0.04	0.02	0	0.06	0.06	IM
0.16	0.14	0.33	0	0.02	0	0	2.17	0	0.04	0	0.01	2.57	0	0	0.02	13.71	0.01	3.73	0.06	0	0.13	0.27	0.02	0.34	0.52	0.03	0.01	2.17	0.04	IN
0.12	0.19	0.06	0	0.01	0	0	0.15	0	0.01	0	0.01	0.22	0	0	0.04	1.17	0.01	0.26	0.02	0	0.02	0.22	0	0.02	0.08	0.05	0.01	0.18	0.01	IN
0.27	0.28	0.41	0	0.01	0	0.01	0.31	0	0.01	0	0.01	0.39	0	0	0.01	3.38	0.01	0.49	0.03	0	0.1	0.27	0.03	0	0.26	0.12	0.01	1.93	0	IN
0.34	0.21	0.51	0	0.01	0	0.02	0.26	0	0	0	0	0.2	0	0.01	0.03	1.92	0.01	0.52	0.07	0.01	0.02	0.28	0	0.02	0.27	0.1	0.1	0.36	0	IN
0.23	0.39	0.36	0	0.01	0	0.01	0.28	0	0	0.01	0	0.29	0	0	0.03	1.88	0.01	0.47	0.08	0	0.04	1.59	0.02	0.02	0.21	0.01	0.02	1.36	0.01	IN
0.21	0.16	0.97	0	0.02	0	0.01	1.92	0	0.04	0	0.01	1.04	0	0	0.03	24.23	0	4.02	0.06	0.01	0.15	0.33	0.01	0.01	0.43	0.06	0.01	0.69	0.02	IN
0.25	0.63	0.42	0	0.04	0	0	0.79	0	0.01	0	0.02	0.52	0.01	0.02	0.01	4.67	0	0.15	0.03	0	0.05	0.59	0.02	0.01	0.05	0.03	0.05	0.82	0	IN
0.15	0.08	0.27	0	0	0	0	0.05	0	0	0	0.01	0.03	0	0	0	1.95	0	0.16	0.09	0	0.01	0.24	0	0	0.12	0.02	0	0.26	0	IN
1.53	0.48	0.29	0	0.04	0	0.05	0.24	0	0.02	0	0.01	0.19	0	0	0.04	2.49	0.01	0.27	0.07	0.01	0.03	0.35	0.01	0.01	0.13	0.09	0.01	0.54	0.01	IN
0.25	0.23	0.84	0	0.02	0	0	0.19	0	0	0	0.06	0.2	0	0	0.01	4.88	0.03	0.29	0.02	0	0.14	0.33	0.01	0	0.15	0.12	0	1.24	0.01	IN
0.41	0.3	0.07	0	0.04	0	0.01	0.07	0.04	0.01	0	0.06	0.02	0	0	0.02	1.24	0.01	0.03	0.06	0	0.03	0.62	0.01	0	0.08	0.03	0.03	0.06	0.01	IN
0.31	0.36	0.13	0	0.08	0	0.05	0.09	0	0.01	0	0.02	0	0.01	0	0.1	1.1	0	0.02	0.11	0.01	0.01	0.74	0.01	0	0.26	0.18	0.05	0.13	0.03	IN
0.02	0.02	0.02	0	0.01	0	0	0.01	0	0	0	0.01	0.01	0	0	0	0.38	0	0	0.01	0	0.01	0.26	0	0	0.02	0	0	0.04	0.02	IN
0.06	0.2	0.5	0	0.04	0	0	0.04	0	0	0	0.04	0.02	0	0	0.01	1.49	0.01	0.02	0.11	0	0	0.48	0	0	0.19	0.02	0.06	0.26	0.07	IN
0.69	0.34	0.1	0.01	0.32	0	0.02	0.25	0.05	0.01	0	0.09	0.14	0	0	0.04	0.98	0.02	0.19	0.05	0	0.38	0.61	0.02	0.08	0	0.06	0.14	0.77	0.05	IN
0.3	0.09	0.09	0	0.02	0	0	0.21	0	0	0	0.01	0.23	0	0	0.01	0.99	0.01	0.32	0.03	0	0.03	0.24	0	0	0.23	0.01	0.06	0.13	0	IN
0.22	1.38	0.12	0	0.04	0	0	0.47	0	0.02	0	0.01	0.3	0	0.01	0.09	1.8	0	0.52	0.07	0.01	0.03	0.46	0	0.01	0.34	0.03	0	0.18	0.01	IN
0.54	0.3	0.29	0.01	0.02	0	0	0.35	0	0.01	0	0	0.27	0	0	0.03	1.79	0	0.48	0.16	0	0.03	2.59	0.01	0.01	0.24	0.03	0.02	0.24	0.01	IN
0.17	0.21	0.09	0	0.03	0	0	0.18	0	0	0	0	0.2	0	0	0.01	1.88	0	0.45	0.02	0	0.03	0.23	0.02	0.02	0.25	0.01	0.01	1.18	0.01	IN
0.19	0.23	0.82	0	0	0	0.01	0.34	0	0.02	0	0.01	0.25	0	0	0.05	2.09	0	0.52	0.08	0	0.02	0.79	0	0.01	0.45	0.03	0.04	0.64	0.01	IN
0.51	0.18	0.5	0	0.05	0	0	0.69	0	0	0	0.05	0.15	0	0.01	0.04	2.56	0.01	0.19	0.05	0.01	0.06	0.37	0.02	0	0.5	0.07	0.16	0.85	0	IN
1.73	1.05	0.77	0	0.06	0	0	0.37	0.03	0	0	0.01	0.15	0	0.01	0.03	4.52	0.01	0.41	0.18	0.01	0.2	0.73	0	0.01	0.08	0.16	0.05	0.59	0.01	IN
0.04	0.03	0.19	0	0.01	0	0	0.08	0	0	0	0	0.04	0	0	0.01	1.77	0	0.08	0.01	0	0.02	0.22	0	0	0.07	0.01	0.01	0.21	0	IN
1.92	0.19	0.3	0	0.02	0	0	0.12	0	0	0	0.01	0.07	0	0.02	0.06	2.18	0	0.14	0.1	0	0.03	0.31	0.01	0	0.07	0.05	0	0.36	0	IN
0.48	0.26	0.54	0	0.04	0	0	0.19	0	0.01	0	0.01	0.09	0	0	0.02	2.61	0	0.15	0.1	0	0.04	1.19	0.01	0.01	0.1	0.04	0.01	0.58	0	IN
0.35	0.28	0.09	0	0.05	0	0.05	0.08	0.01	0.01	0.01	0.04	0.02	0	0.01	0.03	0.94	0.01	0.03	0.07	0.01	0.05	0.89	0	0.01	0.12	0.04	0.06	0.11	0.01	IN
0.2	0.23	0.14	0	0.03	0	0.04	0.05	0	0	0	0.02	0.01	0	0	0.01	0.81	0	0.07	0.06	0.01	0.01	0.59	0	0	0.32	0.05	0.01	0.04	0.01	IN
0.01	0.01	0.01	0	0	0	0	0.01	0	0	0	0	0	0	0	0	0.31	0	0	0.02	0	0	0.18	0	0	0.01	0.01	0.01	0	0	IN
0.18	0.18	0.23	0	0.02	0	0.02	0.06	0	0.01	0	0.02	0.01	0	0	0.02	0.77	0	0.04	0.05	0.01	0.04	0.48	0.02	0.02	0.25	0.04	0.01	1.77	0.05	IN
0.54	0.47	0.12	0	0.17	0	0.08	0.26	0.03	0.02	0.02	0.06	0.16	0	0	0.01	1.08	0.03	0.25	0.1	0.04	0.2	1.28	0.02	0.07	0.03	0.06	0.17	0.5	0.04	IN
0.13	0.12	0.18	0	0.02	0	0	4.1	0	0.04	0	0.01	6.68	0	0	0.03	9.55	0.02	6.24	0.05	0	0.18	0.22	0.06	0.01	0.35	0.01	0.01	4.3	0.05	IN
0.18	0.15	0.48	0	0.02	0	0.01	0.62	0	0.01	0	0.01	0.55	0	0	0.02	9.64	0	0.78	0.08	0.01	0.06	0.41	0.01	0.01	0.25	0.01	0.02	0.39	0.01	IN
0.25	0.15	0.19	0	0.04	0	0.01	0.18	0	0	0	0	0.24	0	0	0.02	1.5	0	0.37	0.01	0	0.02	0.2	0.13	0	0.15	0.01	0.01	10.14	0.02	IN
0.17	0.19	0.18	0	0.01	0	0	0.17	0	0.01	0	0	0.24	0	0	0	2.13	0	0.38	0.01	0.01	0.04	0.28	0.01	0.01	0.33	0.01	0.02	0.56	0	IN
0.19	0.17	0.11	0	0.01	0	0.01	0.29	0	0.01	0	0.01	0.32	0	0.01	0.02	1.49	0.01	0.47	0.05	0	0.15	0.52	0.01	0	0.61	0.02	0.02	0.22	0	IN
0.13	0.13	0.26	0	0.04	0	0	2.16	0	0.02	0	0.03	1.99	0	0.01	0.02	12.92	0.02	3.87	0.04	0	0.13	0.3	0.01	0.01	0.25	0.03	0.02	1.01	0.02	IN
0.11	0.08	0.28	0	0	0	0	0.06	0	0.01	0	0	0.03	0	0	0.03	1.72	0	0.12	0.05	0	0	0.17	0.01	0	0.02	0.01	0.01	0.53	0	IN
0.11	0.12	0.17	0	0.01	0	0	0.06	0	0	0	0.02	0.02	0	0	0	1.64	0	0.15	0.02	0	0.01	2.33	0	0	0.09	0.01	0.01	0.2	0	IN
0.41	0.28	0.65	0	0.02	0	0	0.19	0	0.03	0	0.01	0.18	0	0	0.02	2.9	0	0.23	0.09	0	0.05	0.29	0.01	0.01	0.12	0.08	0.01	0.91	0	IN
0.23	0.14	0.51	0	0.05	0	0.01	0.12	0	0.01	0	0	0.11	0	0	0.03	2.53	0	0.19	0	0	0.02	0.18	0.01	0	0.05	0.02	0.01	0.84	0.01	IN
0.11	0.14	0.11	0	0.03	0	0.01	0.14	0	0.01	0	0.02	0.07	0	0	0.01	1.4	0.01	0.37	0.03	0	0.02	0.66	0	0	0.09	0.02	0.02	0.13	0	IN
0.18	0.22	0.33	0	0.02	0	0.01	0.04	0	0.01	0	0.03	0.09	0	0	0.02	0.96	0.01	0.01	0.03	0.01	0.02	0.52	0.01	0	0.19	0.04	0.03	0.14	0.07	IN
0	0.02	0.01	0	0	0	0	0.01	0	0	0	0.01	0	0	0	0	0.27	0	0	0.02	0	0	0.18	0	0	0.02	0.01	0	0.02	0	IN
0.12	0.17	0.09	0	0.01	0	0.02	0.02	0	0	0	0.02	0.01	0	0	0.01	0.54	0	0.02	0.02	0	0.01	0.4	0	0	0.22	0.02	0.01	0.14	0.01	IN
0.15	0.18	0.05	0	0.1	0	0.02	0.37	0.04	0.01	0	0.02	0.44	0	0.01	0.01	1.19	0	0.76	0.01	0.02	0.07	0.33	0.02	0.03	0.01	0.01	0.05	1.54	0.01	IN
0.33	1.01	0.22	0	0.05	0	0	0.74	0	0.02	0	0	0.45	0.01	0.03	0.01	3.31	0.02	0.45	0.05	0	0.05	0.57	0	0	0.13	0.04	0.03	0.48	0.01	IN
0.19	0.11	0.14	0	0.02	0	0	0.16	0	0.01	0	0	0.11	0	0	0.01	1.44	0	0.4	0.13	0	0.03	0.25	0.02	0	0.27	0.01	0.01	0.73	0	IN
1.92	0.87	0.15	0	0.05	0	0.04	0.61	0.01	0.04	0.01	0	0.39	0	0.01	0.07	2.14	0.02	0.52	0.1	0.02	0.04	0.64	0	0.02	0.25	0.07	0.02	1	0.02	IN
0.16	0.41	0.2	0	0.03	0	0	0.15	0	0	0	0.01	0.07	0	0	0.06	2.58	0	0.21	0.04	0	0.07	0.37	0.01	0.01	0.07	0.07	0.01	0.74	0	IN
0.55	0.26	0.99	0	0.03	0	0	0.23	0	0.01	0	0.01	0.03	0	0	0.03	3.45	0	0.19	0.09	0	0.05	0.32	0	0.01	0.15	0.11	0.11	0.47	0	IN
0.2	0.39	0.42	0	0	0	0.02	0.11	0	0.01	0.01	0.01	0.07	0	0	0.04	2.28	0	0.13	0.04	0	0.04	2.2	0.01	0.06	0.08	0	0.01	0.53	0.02	IN
0.32	0.31	0.08	0.01	0.22	0	0.01	0.08	0	0.01	0	0.29	0.08	0	0	0.06	1.07	0.01	0.04	0.04	0.01	0.03	1	0.03	0.02	0.08	0.24	0.03	0.65	0.06	IN
0.26	0.36	0.27	0	0.02	0	0.03	0.04	0	0.02	0	0.03	0.03	0	0	0.07	0.81	0.01	0.03	0.08	0.03	0	1.71	0	0	0.25	0.05	0.02	0.24	0	IN
0.09	0.54	0.49	0	0.09	0	0.05	0.07	0	0.06	0	0.1	0	0	0	0.02	2.61	0.05	0.01	0.06	0.01	0.01	32.16	0	0.01	0.07	0.03	0.01	0.2	0.14	IN
0.1	0.1	0.04	0	0	0	0.05	0.02	0	0	0	0.02	0.01	0	0	0.02	0.47	0.01	0.02	0.04	0.01	0.03	0.56	0	0.01	0.25	0.01	0	0.03	0.01	IN
1.58	0.9	0.44	0	0.02	0	0	0.45	0.03	0	0	0.02	0.38	0	0.01	0.02	2.25	0.03	0.58	0.15	0	0.17	0.61	0.06	0.01	0.12	0.1	0.05	3.36	0	IN
0.1	0.08	0.05	0	0	0	0	0.17	0	0.01	0	0	0.15	0	0	0.01	1.04	0	0.24	0.01	0	0.02	0.22	0	0	0.12	0	0.01	0.08	0	IN
3.12	0.39	0.19	0	0.04	0	0	0.38	0	0.02	0	0	0.34	0	0.04	0.06	2.02	0.01	0.47	0.16	0	0.04	0.42	0.03	0.05	0.23	0.04	0.03	2.19	0.02	IN
0.16	0.99	0.25	0	0.07	0	0	0.28	0	0.01	0	0	0.07	0	0	0.07	2.32	0.01	0.14	0.01	0	0.06	0.41	0	0.01	0.11	0.02	0	0.24	0	IN
0.15	0.12	0.27	0	0.02	0	0	0.11	0	0	0	0.01	0.02	0	0	0	2.88	0	0.13	0.03	0.01	0.03	0.25	0.01	0	0.16	0.02	0.01	1.21	0.03	IN
0.11	0.17	1.61	0	0.01	0	0.01	0.17	0	0.01	0	0.01	0.09	0	0	0.07	2.27	0	0.12	0.08	0	0.04	0.91	0.01	0.01	0.18	0.01	0.03	0.45	0.01	IN
0.55	0.91	0.16	0	0.25	0	0.02	0.36	0	0.01	0.02	0.18	0.17	0.01	0.03	0.11	5.82	0.01	0.09	0.14	0.01	0.14	3.23	0.08	0.06	0.1	0.15	0.18	3.01	0.06	IN
0.11	0.6	0.14	0	0.04	0	0.2	0.08	0	0	0.01	0.03	0.03	0	0	0.02	1	0.01	0.01	0.02	0.01	0.01	2.07	0	0.07	0.14	0.04	0.04	0.34	0.01	IN
2.65	0.32	0.06	0.01	0.03	0	0.15	0.17	0	0.01	0	0.06	0.03	0.03	0	0.09	1.07	0.01	0.06	0.07	0.04	0.06	1.01	0.04	0.03	0.09	0.12	0.02	2.26	0.05	IN
0.11	0.13	0.06	0	0.02	0	0.03	0.03	0	0.01	0	0.01	0	0	0	0.03	0.54	0	0.02	0	0.01	0.01	0.37	0	0	0.37	0.01	0.02	0.03	0	IN
0.2	0.12	0.16	0	0.02	0	0	0.19	0	0.01	0	0	0.18	0	0	0.03	1.58	0	0.34	0.1	0	0.02	0.2	0.25	0.03	0.11	0.01	0.01	14.98	0.05	IN
0.17	0.13	0.05	0	0.02	0	0	0.23	0	0	0	0	0.09	0	0.01	0.01	1.54	0	0.43	0.04	0	0.01	8.71	0	0.01	0.18	0	0.03	0.17	0	IN
0.39	0.28	0.13	0	0.02	0	0.01	0.34	0.01	0.04	0	0	0.36	0	0	0.04	1.37	0.01	0.5	0.08	0	0.04	0.32	0.12	0.03	0.33	0.08	0	8.1	0.01	IN
0.3	0.17	1.71	0	0.04	0	0.01	1.11	0	0	0	0.01	0.81	0	0	0.02	19.6	0	1.27	0.1	0.01	0.13	0.73	0.01	0.02	0.17	0.04	0.03	0.55	0	IN
0.14	0.08	0.27	0	0.01	0	0	0.14	0	0	0	0.01	0.04	0	0	0	2.81	0	0.12	0.02	0	0.04	0.17	0.04	0	0.14	0.01	0.02	1.73	0	IN
0.18	0.17	0.37	0	0.02	0	0	0.16	0	0.01	0	0	0.09	0	0	0.01	2.91	0	0.17	0.06	0	0.18	0.76	0.01	0	0.42	0.07	0.01	0.48	0.01	IN
0.21	0.47	0.2	0.01	0.08	0	0.11	0.19	0	0.01	0.01	0.12	0.11	0.01	0	0.05	7.64	0.03	0.05	0.27	0.03	0.08	2.34	0.03	0.05	0.18	0.07	0.1	2.13	0.03	IN
0.09	0.23	0.4	0.01	0.03	0	0.02	0.11	0	0.04	0	0.01	0.01	0	0	0.06	6.4	0	0.36	0.12	0.01	0.03	2.4	0.01	0.04	0.15	0.11	0.02	0.36	0.02	IN
0.76	0.39	0.32	0	0.17	0	0.06	0.09	0	0.01	0.01	0.03	0.09	0	0	0.12	1.1	0.02	0.14	0.16	0.07	0.04	0.79	0.02	0.11	0.07	0.05	0.01	0.59	0.1	IN
0.11	0.14	0.06	0	0.01	0	0.01	0.02	0	0	0	0.01	0.01	0	0	0.01	0.56	0	0.01	0.03	0.01	0	0.39	0.01	0	0.33	0.02	0.01	0.2	0	IN
0.02	0	0	0	0.05	0	0.05	0.05	0	0	0	0	0.02	0	0.07	0.01	1.09	0	0	0.58	0.02	0.02	0.2	0.21	6.04	0.07	0.26	0.24	5.14	0.23	GC
0	0	0.01	0.01	0.15	0	0	0.05	0	0.06	0	0.01	0.01	0	0.04	0.2	1.19	0	0	1.17	0.07	0.04	0.34	0.38	3.71	0.05	0.09	0.26	1.96	0.07	GC
0	0.01	0	0	0.01	0	0	0.48	0	0	0	0	0	0	0	0.01	0.23	0	0	0.69	0.13	0.01	0.11	0.63	1.98	0.09	0.01	1.19	27.1	0.3	GC
0.01	0	0.03	0	0.06	0	0	0.37	0	0.03	0	0	0	0	0	0.01	0.67	0	0	1.02	0.01	0.03	0.15	2.36	1.3	0.02	0.05	0.76	6.19	0.09	GC
0	0	0	0	0	0	0	0	0	0	0	0	0	0	0	0	0.24	0	0	0.06	0.01	0	0.03	0.07	0.05	0.04	0.01	0.07	0.21	0.01	GC
0	0	0	0	0.04	0	0	0	0	0	0	0	0	0	0	0.02	0.26	0	0	0.27	0	0.01	0.03	0.02	3.01	0.02	0.01	0.44	0.61	0.04	GC
0	0	0	0	0	0	0	0	0	0	0	0	0	0	0	0	0.03	0	0	0.07	0	0.01	0.01	0.01	2.31	0.03	0.01	0.01	0.15	0.01	GC
0	0	0	0	0	0	0	0	0	0	0	0	0	0	0	0	0.08	0	0	0.1	0.01	0	0.05	0.04	0.05	0.04	0	0.38	0.44	0.01	GC
0	0.03	0	0	0	0	0	0.07	0	0	0	0	0	0	0	0.01	0.22	0	0	0.22	0.05	0	0.03	0.72	0.55	0.13	0	0.21	36.28	0.35	GC
0.02	0	0	0	0.03	0	0	0.01	0	0.01	0	0	0.01	0	0	0.03	0.09	0	0	0.1	0	0.01	0.01	0.04	0.07	0.03	0	0.03	2.16	0.03	GC
0	0	0	0	0	0	0	0.02	0	0	0	0	0	0	0	0	0.11	0	0	0.13	0.01	0.01	0	1.01	0.21	0.03	0.01	0.52	6.81	0.05	GC
0	0.01	0.01	0	0.06	0	0	0	0	0.01	0	0.02	0	0	0	0.05	0.47	0.01	0.01	0.13	0.04	0.02	0.16	0.43	1.51	0.02	0.01	0.43	9.42	0.15	GC
0	0	0	0	0.06	0	0	0.02	0	0	0	0.04	0	0	0	0.03	0.53	0	0	0.22	0.02	0.03	0.07	0.45	0.96	0.07	0.08	0.95	13.43	0.16	GC
0	0	0	0	0.08	0	0	0.04	0	0	0	0	0.03	0	0.01	0.03	0.27	0.02	0	0.4	0.01	0.02	0.07	0.27	0.51	0.25	0.03	0.43	15.45	0.17	GC
0	0	0	0.01	0	0	0	0.02	0	0	0	0	0	0	0	0	0.03	0	0	0.22	0	0.03	0.05	0.02	0.06	0.06	0.01	0.04	0.38	0.01	GC
0.02	0.01	0	0	0.09	0	0	0.23	0	0	0	0.01	0.02	0.01	0.02	0.08	0.52	0	0	0.63	0.07	0.01	1.74	3.63	1.01	0.02	0.07	18.42	4.79	0.02	GC
0	0	0	0	0	0	0.01	0	0	0	0	0	0.02	0	0	0	0.05	0	0	0.27	0.02	0	0	0.01	0.06	0.13	0	0.01	0.42	0.02	GC
0	0	0	0	0	0	0	0.01	0	0	0	0	0.03	0	0	0	0.03	0	0	0.15	0	0	0.02	0	0.03	0.05	0.01	0.05	0.34	0.01	GC
0	0	0	0	0.02	0	0	0	0	0	0	0	0	0	0	0	0.11	0	0	0.09	0	0	0.03	0.01	0.06	0.05	0.01	0.15	0.51	0	GC
0.01	0	0.01	0	0.01	0	0	0.01	0	0	0	0	0	0	0	0	0.27	0	0	0.63	0.01	0	0.3	0.01	0.26	0.09	0.09	0.09	1.1	0.01	GC
0.01	0	0	0	0.01	0	0	0	0	0	0	0	0.01	0	0	0	0.07	0	0	0.28	0.01	0.01	0.01	0.01	0.26	0.03	0.02	0.24	0.43	0.01	GC
0	0	0	0	0	0	0	0	0	0	0	0	0	0	0	0	0.04	0	0	0.05	0.01	0	0.12	0.01	0.01	0.06	0	0.01	0.1	0	GC
0	0.01	0	0	0	0	0	0.01	0	0	0	0	0	0	0	0.01	0.1	0	0	0.29	0	0.01	0.04	0	0.05	0.09	0.01	0.14	0.23	0	GC
0	0	0	0	0.03	0	0	0	0	0	0	0	0.01	0	0.01	0	0.2	0	0	3.81	0	0	0.09	0.07	1.47	0.06	0.02	0.05	3.47	0.08	GC
0	0	0	0	0	0	0	0.01	0	0	0	0	0	0	0	0.01	0.22	0	0	0.39	0	0.01	0.08	0	0.23	0.09	0	0.09	0.69	0	GC
0	0.01	0	0	0	0	0	0	0	0	0	0	0	0	0	0	0.14	0	0	0.15	0	0	0.03	0	0.11	0.01	0.01	0.04	0.2	0	GC
0	0.01	0	0	0.01	0	0	0.01	0	0	0	0	0	0	0	0.01	0.06	0	0	0.21	0.01	0.02	0.06	0.02	0.1	0.18	0.02	0.09	0.53	0.01	GC
0.01	0.01	0	0	0.04	0	0.01	0.16	0	0	0	0.04	0.05	0	0	0.08	1.25	0.08	0	0.91	0.01	0.05	0.29	0.13	1.26	0.09	0.26	0.98	3.41	0.13	GC
0	0	0	0	0	0	0	0	0	0	0	0	0	0	0	0	0.02	0	0	0.04	0	0	0	0.01	0.02	0.1	0	0.02	0.08	0	GC
0	0	0	0	0.02	0	0.01	0.12	0	0	0	0	0	0	0	0.03	2.23	0	0.01	1.01	0.03	0	0.1	0.93	5.94	0.02	0.57	0.23	31.72	0.72	GC
0.03	0.06	0	0	0.43	0	0	0.3	0	0.03	0	0.03	0	0	0.15	0.18	1.81	0	0	2.24	0.06	0.06	0.89	0.3	10.97	0.12	0.07	6.65	4.83	0.09	GC
0	0	0	0	0.01	0	0	0.03	0	0	0	0	0	0	0.02	0.02	0.42	0	0	0.43	0.05	0	0.28	0.24	0.96	0.03	0.02	0.18	3.62	0.11	GC
0	0	0.02	0	0	0	0	0.01	0	0	0	0	0	0	0.01	0.01	0.18	0	0	0.08	0.01	0	0.22	0.02	2.2	0.03	0.01	0.18	0.48	0.01	GC
0	0	0	0.01	0	0	0	0	0	0	0	0	0	0	0	0	0.06	0	0	0.06	0	0	0.01	0.01	0.02	0.02	0.01	0.03	0.09	0	GC
0	0	0	0	0	0	0	0	0	0	0	0	0.01	0	0	0	0.04	0	0	0.03	0.01	0.01	0.02	0.01	0.01	0.03	0	0.02	0.15	0	GC
0	0	0	0	0	0	0	0	0	0	0	0	0	0	0	0	0.02	0	0	0.03	0	0	0	0.01	0.01	0.02	0	0.08	0.08	0	GC
0	0	0	0	0.01	0	0	0	0	0	0	0	0	0	0	0	0.19	0	0	0.35	0	0	0.03	1.43	0.25	0.04	0	0.17	65.97	0.22	GC
0	0	0	0	0	0	0	0	0	0	0	0	0	0	0	0	0.03	0	0	0.04	0	0	0	0.03	0.06	0.01	0	0.02	1.29	0.03	GC
0	0	0	0	0	0	0	0	0	0	0	0	0	0	0	0.01	0.18	0	0	0.24	0.01	0	0.03	0.32	0.08	0.04	0.01	0.22	13.68	0.06	GC
0.01	0.02	0	0	0.05	0	0	0	0	0	0	0	0	0	0	0	0.58	0	0	0.32	0	0.02	0.07	0.55	0.64	0.13	0.01	2.2	28.02	0.24	GC
0.03	0	0	0	0.03	0	0	0	0	0.01	0	0	0	0	0	0.01	0.13	0	0	0.06	0	0.03	0.03	0.24	0.34	0.1	0	1.17	3.1	0.03	GC
0	0.01	0.01	0.1	0.03	0	0	0.01	0	0.09	0.14	0	0	0.03	0.33	0.07	1.08	0.09	0.03	0.31	0.13	0.02	0.09	0	0.15	0.27	0.08	0.16	0.4	0.02	GC
0	0	0	0	0	0	0	0	0	0	0	0	0	0	0	0	0.02	0	0	0.05	0	0.01	0	0	0.01	0.03	0	0.02	0.03	0	GC
0	0	0	0	0.01	0	0	0	0	0	0	0	0	0	0	0	0.07	0	0	0.78	0	0	0.03	0.08	1.37	0.08	0	0.11	3.5	0.09	GC
0	0	0	0	0.01	0	0	0	0	0	0	0	0	0	0	0.01	0.04	0	0	0.11	0	0	0.02	0	0.05	0.01	0	0.03	0.17	0	GC
0.02	0	0	0	0.01	0	0	0.02	0	0.01	0	0	0	0	0.01	0.01	0.6	0	0	0.62	0.04	0	0.17	0.02	0.11	0.18	0.01	0.69	1.7	0.04	GC
0.01	0	0	0	0.1	0	0	0.02	0	0	0	0	0	0	0	0	0.19	0	0	0.22	0.02	0.05	0.03	0.03	0.27	0.16	0.03	0.26	1.92	0.02	GC
0.05	0	0.01	0	0.01	0	0	0.01	0	0.01	0	0.01	0	0	0	0	0.17	0	0	0.39	0	0.01	0.23	0.03	0.18	0.08	0.03	0.08	1.52	0.02	GC
0.01	0.01	0.01	0	0.01	0	0	0.01	0	0.01	0	0	0	0	0.01	0.01	0.14	0.02	0	1.18	0.01	0	0.07	0.01	0.1	0.07	0.08	0.31	0.52	0.01	GC
2.04	0.14	0.69	0	0.18	0	0.01	0.25	0	0	0.01	0	0.04	0	0.04	0.02	0.9	0.02	0.6	1.69	0.04	0.16	0.93	0.1	1.04	0.08	0.05	1	3.06	0.03	GC
0	0.01	0	0	0.01	0	0	0	0	0	0	0	0	0	0.02	0	0.08	0	0	0.46	0.01	0	0.03	0.02	0.08	0.14	0.01	0.12	0.95	0.01	GC
0	0	0	0	0	0	0	0	0	0	0	0	0	0	0	0.01	0.02	0	0	0.13	0	0	0.04	0.01	0.03	0.02	0	0.01	0.15	0	GC
0.03	0.04	0.02	0	0.03	0	0	0	0	0	0	0	0.02	0	0	0	0.1	0	0	0.76	0	0.02	0.07	0.01	0.13	0.12	0.01	0.06	0.59	0.01	GC
0	0	0	0	0	0	0	0.01	0	0	0	0	0	0	0.01	0	0.07	0	0	0.21	0.01	0	0.01	0.02	0.15	0.02	0	0.04	0.93	0	GC
0	0.03	0.01	0	0.03	0	0	0.03	0	0	0	0	0	0	0.02	0.01	0.65	0.03	0.01	1.2	0	0.02	0.11	0.11	2	0.14	0.01	0.19	1.92	0.11	GC
0	0.03	0.02	0	0.37	0	0	0.18	0	0.03	0	0.02	0.02	0	0	0.18	1.36	0.03	0.17	1.43	0.03	0.14	0.27	0.15	5.65	0.06	0.1	0.49	4.26	0.33	GC
0	0	0.01	0	0.01	0	0.01	0.01	0	0.01	0	0	0	0	0	0	0.15	0	0	0.15	0	0.01	0.02	0.53	0.08	0.09	0.02	0.03	0.47	0.02	GC
0	0.01	0	0	0	0	0	0.03	0	0.01	0	0	0	0	0	0.03	0.94	0	0	3.61	0.03	0	0.01	0.4	13.24	0.04	0.01	0.2	19.24	0.49	GC
0	0	0.02	0	0.01	0	0	0.01	0	0.02	0	0	0	0	0	0	0.13	0	0.01	0.15	0.01	0.03	0.05	0.55	0.12	0.04	0.01	0.19	23.21	0.11	GC
0	0.02	0	0	0.05	0	0	0.01	0	0	0	0	0.02	0	0	0.01	0.23	0	0	0.3	0	0.02	0.09	0.02	0.08	0.03	0.01	0.17	0.35	0.01	GC
0	0	0	0	0.01	0	0	0	0	0	0	0	0	0	0	0.07	0.15	0	0	0.21	0.01	0.01	0.04	0.03	4.05	0.09	0	0.16	1.82	0.06	GC
0	0.03	0	0	0	0	0	0.01	0	0	0	0.01	0	0	0	0.01	0.01	0	0	0.05	0	0	0.02	0	0.05	0.01	0	0.04	0.18	0.01	GC
0	0	0	0	0	0	0	0	0	0	0	0	0	0	0	0	0.04	0	0	0.06	0	0	0.01	0	0.38	0.02	0	0.13	0.27	0.01	GC
0	0	0	0	0.01	0	0	0.01	0	0	0	0	0	0	0.02	0	0.2	0	0	0.5	0	0.01	0.2	0.08	0.27	0.26	0	0.23	2.39	0.31	GC
0	0.02	0	0	0.02	0	0	0.04	0	0	0	0	0	0	0	0.01	0.73	0	0	0.63	0.01	0.01	0.04	0.02	0.13	0.16	0.04	0.28	0.54	0.01	GC
0.01	0.01	0	0	0	0	0	0.01	0	0	0	0	0	0	0	0	0.03	0	0	0.11	0	0	0	0	0.01	0.04	0	0.01	0.15	0	GC
0	0	0.01	0	0	0	0	0.01	0	0	0	0	0	0	0	0	0.03	0	0	0.09	0	0	0.01	0.01	0.03	0.01	0	0.03	0.61	0.01	GC
0	0.01	0.02	0	0.04	0	0	0.02	0	0	0	0	0.03	0	0	0	0.25	0	0	0.43	0	0.01	0.04	0.08	3.65	0.09	0	0.71	8.21	0.18	GC
0	0	0	0	0.01	0	0	0.01	0	0	0	0	0	0	0	0	0.16	0	0	0.57	0.02	0	0.01	0.07	0.13	0.18	0.01	0.11	4.39	0.14	GC
2.37	0.13	0.67	0	0.07	0	0	0.22	0	0.01	0	0	0.03	0	0	0.02	0.66	0	0.14	0.5	0.02	0.03	0.98	0.41	1.25	0.34	0.1	0.3	11.55	0.12	GC
0	0	0	0	0	0	0	0	0	0	0	0	0	0	0	0	0.01	0	0	0.02	0	0	0	0.01	0.62	0.01	0	0.03	0.28	0.01	GC
0	0.03	0	0	0.12	0	0	0.06	0	0.01	0	0	0.02	0	0.09	0.06	0.98	0	0	4.15	0.08	0.14	0.49	0.91	1.79	0.06	0.01	2.06	31.63	0.74	GC
0	0.01	0	0	0.01	0	0	0.01	0	0	0	0	0	0	0	0	0.15	0	0	1.37	0	0.01	0.03	0.01	0.12	0.72	0.01	0.16	0.84	0	GC
0.02	0.01	0	0	0.02	0	0	0.01	0	0	0	0	0	0	0	0	0.12	0	0	4.3	0	0.01	0.07	0.09	0.22	0.12	0.01	0.07	5.77	0.06	GC
0.02	0	0	0	0.02	0	0	0.02	0	0	0	0.01	0	0	0	0	0.07	0	0	1.07	0.01	0.02	0.12	0.09	0.52	0.07	0.01	0.08	3.55	0.07	GC
0	0.01	0.01	0	0.02	0	0	0.01	0	0	0.01	0.02	0	0	0	0.02	0.46	0	0	3.39	0.02	0.03	0.08	0.34	1.01	0.12	0.01	0.13	17.06	0.26	GC
0	0	0	0	0.01	0	0	0.01	0	0	0	0	0	0	0	0	0.08	0	0	0.5	0.01	0	0.06	0	0.02	0.05	0	0.05	0.25	0	GC
0	1.34	0	0	0	0	0	0	0	0	0	0	0	0	0	0	0.01	0	0	0.16	0	0.01	0.1	0	0.18	0.03	0	0.04	0.12	0	GC
0	0	0	0	0.06	0	0	0.05	0	0	0	0	0	0	0	0.01	0.14	0	0	0.28	0.01	0.26	0.35	0.02	0.09	0.48	0.04	0.03	0.19	0	GC
0	0.01	0	0	0	0	0.01	0	0	0	0	0	0	0	0	0	0.03	0	0	0.09	0	0	0.01	0.01	0.17	0.03	0	0.03	0.25	0	GC
0	0.03	0	0	0.01	0	0.01	0.03	0	0	0	0	0.34	0	0.01	0.03	0.18	0	0	0.72	0.01	0.02	0.18	0.08	0.54	0.04	0.03	0.06	3.16	0.02	GC
0	0	0.01	0	0.01	0	0	0.03	0	0	0	0.01	0	0	0	0.02	0.18	0	0	0.76	0.01	0.03	0.11	0.04	0.26	0.05	0.01	0.08	1.53	0.02	GC
0	0.01	0	0	0.01	0	0	0.01	0	0	0	0	0	0	0	0	0.08	0	0	0.15	0	0	0.02	0	0.05	0.09	0.01	0.06	0.18	0.01	GC
0	0.02	0	0	0.05	0	0	0.02	0	0.01	0.01	0	0	0	0.01	0.01	0.26	0	0	0.66	0	0.09	0.19	0.04	0.61	0.15	0.02	0.11	2.7	0.03	GC
