# Supplementary material for: Changes of the Gastric Mucosal Microbiome Associated With Histological Stages of Gastric Carcinogenesis
Source: Front Microbiol. 2020 May 29;11:997. doi: 10.3389/fmicb.2020.00997 (PMC7272699; doi:10.3389/fmicb.2020.00997)
Supplement: Supplementary file 1 [file Data_Sheet_1.ZIP › Supplementary Code 1/RelativeAb_5_OTUs.csv]

p__Proteobacteria__g__Sphingobium_150689	p__Firmicutes__g__Lactobacillus_716286	p__Proteobacteria__g__Aquincola__s__tertiaricarbonis_940737	p__Firmicutes__g__Bacillus_1078248	p__Proteobacteria__g__Acinetobacter__s__johnsonii_988314	Group
1.87	0	0.42	0	20.04	HC
1.71	0.02	0.49	0	20.35	HC
1	0.13	0.33	0.09	12.83	HC
1.47	0.02	0.61	0.02	17.99	HC
1.45	0.18	0.31	0	17.55	HC
1.56	0	0.32	0.02	16.4	HC
1.59	0	0.31	0.01	14.02	HC
1.45	0	0.31	0.03	14.47	HC
0.77	0	0.22	0	7.98	HC
0.66	0.01	0.07	0	6.34	HC
0.42	0	0.09	0	5.21	HC
1.11	0.02	0.16	0	11.11	HC
0.25	0	0.04	0	3.71	HC
1.05	0.01	0.14	0.01	8.51	HC
0.75	0.01	0.13	0.02	7.96	HC
0.11	0	0.02	0	1.19	HC
0.82	0	0.1	0.04	9.66	HC
0.21	0.04	0.01	0	1.73	HC
1.15	0.01	0.13	0	11.52	HC
0.96	0	0.13	0	9.97	HC
0.52	0	0.09	0	6.21	HC
0.24	0.01	0.03	0	2.57	HC
0.52	0	0.06	0.02	6.77	HC
0.85	0.03	0.18	0.02	8.39	HC
0.68	0.01	0.15	0.01	6.46	HC
0.47	0	0.15	0.02	5.96	HC
1.78	0.02	0.37	0.01	19.39	HC
1.26	0.01	0.16	0.01	7.21	HC
0.46	0.01	0.07	0.01	4.9	HC
1.85	0.01	0.49	0	20.6	HC
1.81	0.01	0.32	0.03	18.65	HC
0.92	0.02	0.26	0.01	11.1	HC
1.89	0.01	0.49	0.01	20.2	HC
1.23	0.01	0.27	0.02	14.5	HC
1.1	0	0.28	0.01	12.49	HC
1.24	0	0.28	0.01	12.81	HC
1.45	0	0.32	0	14.04	HC
0.4	0	0.06	0	4.39	HC
0.76	0	0.13	0	8.65	HC
0.49	0.02	0.08	0.01	4.96	HC
0.29	0	0.06	0	2.96	HC
0.22	0.02	0.04	0.01	2.77	HC
0.18	0.01	0.03	0	1.5	HC
0.25	0.01	0.06	0	2.23	HC
0.15	0	0.01	0	1.61	HC
0.94	0.01	0.2	0	10.02	HC
0.58	0.01	0.13	0	8.4	HC
0.92	0.01	0.18	0.01	10.48	HC
0.47	0	0.09	0	3.97	HC
0.29	0.01	0.04	0.01	3.15	HC
0.56	0	0.16	0.04	6.11	HC
1.14	0	0.26	0.03	12.51	HC
0.53	0	0.17	0.01	5	HC
1.06	0.01	0.21	0.01	13.15	HC
1.31	0	0.49	0.01	17.95	HC
0.59	0.04	0.52	0.04	5.44	HC
0	0	3.88	0.18	0.51	CG
0	0	4.35	0.18	0.81	CG
0	0	2.42	0.07	0.29	CG
0	0	5.48	0.07	0.26	CG
0	0	2.83	1.43	0.55	CG
0	0	2.18	0.08	0.37	CG
0	0.01	6.66	0.13	0.93	CG
0	0	51.41	0.06	0.19	CG
0	0	34.38	0.09	0.28	CG
0	0	1.25	0.04	0.3	CG
0	0	0.72	0.15	0.29	CG
0	0	1.54	0.08	0.15	CG
0	0	2.36	0.13	0.29	CG
0	0.01	1.64	0.09	0.44	CG
0	0	3.26	0.13	0.46	CG
0	0	1.57	0.04	0.21	CG
0	0	1.03	0.81	0.36	CG
0	0	1.67	0.09	0.32	CG
0	0	3.18	0.08	0.55	CG
0	0	5.71	0.11	0.28	CG
0	0.01	8.57	0.13	0.29	CG
0	0.01	2.59	0.25	0.35	CG
0	0	7.4	0.14	0.45	CG
0	0	2.2	0.07	0.25	CG
0	0	1.34	0.05	0.22	CG
0	0.01	6.14	0.28	0.5	CG
0	0	2.35	0.09	0.25	CG
0	0.01	2.3	0.23	0.47	CG
0	0	10.08	0.14	0.38	CG
0	0	1.61	0.14	0.27	CG
0	0	0.22	0.02	0.24	CG
0	0	1.38	0.09	0.57	CG
0	0	1.87	0.17	0.23	CG
0	0	4.16	0.07	0.25	CG
0	0	1.84	0.06	0.2	CG
0	0	1.59	0.07	0.18	CG
0.02	0	5.3	0.18	0.47	CG
0	0	2.46	0.07	0.21	CG
0	0.02	1.92	0.43	0.36	CG
0	0	2.93	0.11	0.36	CG
0.01	0	0.79	0.1	0.28	CG
0	0	4.08	0.01	0.23	IM
0	0	5.34	0.13	0.61	IM
0	0	22.62	0.05	0.26	IM
0	0	3.85	0.04	0.18	IM
0	0	18.69	0.05	0.47	IM
0	0	7.14	0.05	0.3	IM
0	0	3.19	0.42	0.26	IM
0	0	5.57	0.05	0.43	IM
0	0	24.69	0.05	0.48	IM
0	0	13.04	0.09	0.55	IM
0	0	15.96	0.04	0.31	IM
0	0	2.03	0.02	0.19	IM
0	0	4.54	0.26	0.6	IM
0	0	4.16	0.04	0.21	IM
0	0.01	27.02	0.08	0.12	IM
0	0.02	5.59	0.14	0.69	IM
0	0	49.43	0.05	0.21	IM
0	0	3.32	0.04	0.2	IM
0	0.01	3.92	0.57	0.29	IM
0	0	16.19	0.06	0.39	IM
0	0	5.67	0.06	0.39	IM
0	0	10.67	0.11	0.36	IM
0	0.02	14.33	0.04	0.49	IM
0	0	1.8	0.06	0.31	IM
0	0	1.99	0.22	0.59	IM
0	0.01	3.61	0.22	0.41	IM
0	0	3.38	0.05	0.19	IM
0	0	0.79	0.01	0.21	IM
0	0	14.09	0.18	0.78	IM
0	0	4.94	0.08	0.59	IM
0	0	5.87	0.06	0.19	IM
0	0	21.48	0.07	0.19	IM
0	0	4.7	0.04	0.19	IM
0	0	24.3	0.11	0.29	IM
0	0.01	4.38	0.06	0.28	IM
0	0.01	9.43	0.11	0.38	IM
0	0	5.48	0.09	0.35	IM
0	0	2.75	0.07	0.2	IM
0	0	1.12	0.03	0.24	IM
0	0	6.48	0.28	0.88	IM
0	0.01	4.25	0.05	0.36	IM
0	0.01	4.54	0.15	0.19	IM
0	0.01	38.81	0.04	0.17	IM
0	0	11.41	0.04	0.18	IM
0	0	9.55	0.1	0.17	IM
0	0	32.09	0.09	0.24	IM
0	0.01	3.38	0.06	0.25	IM
0	0.01	3.43	0.16	0.27	IM
0	0	5.37	0.09	0.34	IM
0	0	3.61	0.12	0.28	IM
0	0	0.61	0.04	0.25	IM
0	0	3.96	0.5	1.28	IM
0	0	3.47	0.23	0.92	IM
0	0	3.35	0.05	0.16	IM
0	0.16	0.02	0.33	13.71	IN
0	0.12	0.01	0.06	1.17	IN
0	0.27	0.01	0.41	3.38	IN
0	0.34	0.01	0.51	1.92	IN
0	0.23	0.01	0.36	1.88	IN
0	0.21	0.02	0.97	24.23	IN
0	0.25	0.04	0.42	4.67	IN
0	0.15	0	0.27	1.95	IN
0	1.53	0.04	0.29	2.49	IN
0	0.25	0.02	0.84	4.88	IN
0	0.41	0.04	0.07	1.24	IN
0	0.31	0.08	0.13	1.1	IN
0	0.02	0.01	0.02	0.38	IN
0	0.06	0.04	0.5	1.49	IN
0.01	0.69	0.32	0.1	0.98	IN
0	0.3	0.02	0.09	0.99	IN
0	0.22	0.04	0.12	1.8	IN
0.01	0.54	0.02	0.29	1.79	IN
0	0.17	0.03	0.09	1.88	IN
0	0.19	0	0.82	2.09	IN
0	0.51	0.05	0.5	2.56	IN
0	1.73	0.06	0.77	4.52	IN
0	0.04	0.01	0.19	1.77	IN
0	1.92	0.02	0.3	2.18	IN
0	0.48	0.04	0.54	2.61	IN
0	0.35	0.05	0.09	0.94	IN
0	0.2	0.03	0.14	0.81	IN
0	0.01	0	0.01	0.31	IN
0	0.18	0.02	0.23	0.77	IN
0	0.54	0.17	0.12	1.08	IN
0	0.13	0.02	0.18	9.55	IN
0	0.18	0.02	0.48	9.64	IN
0	0.25	0.04	0.19	1.5	IN
0	0.17	0.01	0.18	2.13	IN
0	0.19	0.01	0.11	1.49	IN
0	0.13	0.04	0.26	12.92	IN
0	0.11	0	0.28	1.72	IN
0	0.11	0.01	0.17	1.64	IN
0	0.41	0.02	0.65	2.9	IN
0	0.23	0.05	0.51	2.53	IN
0	0.11	0.03	0.11	1.4	IN
0	0.18	0.02	0.33	0.96	IN
0	0	0	0.01	0.27	IN
0	0.12	0.01	0.09	0.54	IN
0	0.15	0.1	0.05	1.19	IN
0	0.33	0.05	0.22	3.31	IN
0	0.19	0.02	0.14	1.44	IN
0	1.92	0.05	0.15	2.14	IN
0	0.16	0.03	0.2	2.58	IN
0	0.55	0.03	0.99	3.45	IN
0	0.2	0	0.42	2.28	IN
0.01	0.32	0.22	0.08	1.07	IN
0	0.26	0.02	0.27	0.81	IN
0	0.09	0.09	0.49	2.61	IN
0	0.1	0	0.04	0.47	IN
0	1.58	0.02	0.44	2.25	IN
0	0.1	0	0.05	1.04	IN
0	3.12	0.04	0.19	2.02	IN
0	0.16	0.07	0.25	2.32	IN
0	0.15	0.02	0.27	2.88	IN
0	0.11	0.01	1.61	2.27	IN
0	0.55	0.25	0.16	5.82	IN
0	0.11	0.04	0.14	1	IN
0.01	2.65	0.03	0.06	1.07	IN
0	0.11	0.02	0.06	0.54	IN
0	0.2	0.02	0.16	1.58	IN
0	0.17	0.02	0.05	1.54	IN
0	0.39	0.02	0.13	1.37	IN
0	0.3	0.04	1.71	19.6	IN
0	0.14	0.01	0.27	2.81	IN
0	0.18	0.02	0.37	2.91	IN
0.01	0.21	0.08	0.2	7.64	IN
0.01	0.09	0.03	0.4	6.4	IN
0	0.76	0.17	0.32	1.1	IN
0	0.11	0.01	0.06	0.56	IN
0	0.02	0.05	0	1.09	GC
0.01	0	0.15	0.01	1.19	GC
0	0	0.01	0	0.23	GC
0	0.01	0.06	0.03	0.67	GC
0	0	0	0	0.24	GC
0	0	0.04	0	0.26	GC
0	0	0	0	0.03	GC
0	0	0	0	0.08	GC
0	0	0	0	0.22	GC
0	0.02	0.03	0	0.09	GC
0	0	0	0	0.11	GC
0	0	0.06	0.01	0.47	GC
0	0	0.06	0	0.53	GC
0	0	0.08	0	0.27	GC
0.01	0	0	0	0.03	GC
0	0.02	0.09	0	0.52	GC
0	0	0	0	0.05	GC
0	0	0	0	0.03	GC
0	0	0.02	0	0.11	GC
0	0.01	0.01	0.01	0.27	GC
0	0.01	0.01	0	0.07	GC
0	0	0	0	0.04	GC
0	0	0	0	0.1	GC
0	0	0.03	0	0.2	GC
0	0	0	0	0.22	GC
0	0	0	0	0.14	GC
0	0	0.01	0	0.06	GC
0	0.01	0.04	0	1.25	GC
0	0	0	0	0.02	GC
0	0	0.02	0	2.23	GC
0	0.03	0.43	0	1.81	GC
0	0	0.01	0	0.42	GC
0	0	0	0.02	0.18	GC
0.01	0	0	0	0.06	GC
0	0	0	0	0.04	GC
0	0	0	0	0.02	GC
0	0	0.01	0	0.19	GC
0	0	0	0	0.03	GC
0	0	0	0	0.18	GC
0	0.01	0.05	0	0.58	GC
0	0.03	0.03	0	0.13	GC
0.1	0	0.03	0.01	1.08	GC
0	0	0	0	0.02	GC
0	0	0.01	0	0.07	GC
0	0	0.01	0	0.04	GC
0	0.02	0.01	0	0.6	GC
0	0.01	0.1	0	0.19	GC
0	0.05	0.01	0.01	0.17	GC
0	0.01	0.01	0.01	0.14	GC
0	2.04	0.18	0.69	0.9	GC
0	0	0.01	0	0.08	GC
0	0	0	0	0.02	GC
0	0.03	0.03	0.02	0.1	GC
0	0	0	0	0.07	GC
0	0	0.03	0.01	0.65	GC
0	0	0.37	0.02	1.36	GC
0	0	0.01	0.01	0.15	GC
0	0	0	0	0.94	GC
0	0	0.01	0.02	0.13	GC
0	0	0.05	0	0.23	GC
0	0	0.01	0	0.15	GC
0	0	0	0	0.01	GC
0	0	0	0	0.04	GC
0	0	0.01	0	0.2	GC
0	0	0.02	0	0.73	GC
0	0.01	0	0	0.03	GC
0	0	0	0.01	0.03	GC
0	0	0.04	0.02	0.25	GC
0	0	0.01	0	0.16	GC
0	2.37	0.07	0.67	0.66	GC
0	0	0	0	0.01	GC
0	0	0.12	0	0.98	GC
0	0	0.01	0	0.15	GC
0	0.02	0.02	0	0.12	GC
0	0.02	0.02	0	0.07	GC
0	0	0.02	0.01	0.46	GC
0	0	0.01	0	0.08	GC
0	0	0	0	0.01	GC
0	0	0.06	0	0.14	GC
0	0	0	0	0.03	GC
0	0	0.01	0	0.18	GC
0	0	0.01	0.01	0.18	GC
0	0	0.01	0	0.08	GC
0	0	0.05	0	0.26	GC
