# Supplementary material for: Changes of the Gastric Mucosal Microbiome Associated With Histological Stages of Gastric Carcinogenesis
Source: Front Microbiol. 2020 May 29;11:997. doi: 10.3389/fmicb.2020.00997 (PMC7272699; doi:10.3389/fmicb.2020.00997)
Supplement: Supplementary file 1 [file Data_Sheet_1.ZIP › Supplementary Code 1/RelativeAb_10_OTUs.csv]

p__Firmicutes__g__Lactobacillus_716286	p__Proteobacteria__g__Aquincola__s__tertiaricarbonis_940737	p__Firmicutes__g__Bacillus_1078248	p__Firmicutes__g__Lactobacillus__s__brevis_578837	p__Proteobacteria__g__Sphingobium_150689	p__Proteobacteria__g__Sphingomonas_1108960	p__Proteobacteria__f__Methylobacteriaceae_785526	p__Proteobacteria__o__Rhizobiales_582075	p__Proteobacteria__g__Acinetobacter__s__lwoffii_1097359	p__Proteobacteria__g__Acinetobacter__s__johnsonii_988314	Group
0	0.42	0	0	1.87	0.03	0.03	0	0.31	20.04	HC
0.02	0.49	0	0	1.71	0.07	0.01	0	0.33	20.35	HC
0.13	0.33	0.09	0	1	0.07	0.03	0	0.26	12.83	HC
0.02	0.61	0.02	0	1.47	0.08	0.01	0	0.32	17.99	HC
0.18	0.31	0	0.01	1.45	0.04	0.02	0	0.3	17.55	HC
0	0.32	0.02	0	1.56	0.04	0.02	0	0.47	16.4	HC
0	0.31	0.01	0	1.59	0.04	0.01	0	0.32	14.02	HC
0	0.31	0.03	0.01	1.45	0.03	0.02	0	0.22	14.47	HC
0	0.22	0	0.01	0.77	0.03	0	0	0.19	7.98	HC
0.01	0.07	0	0.01	0.66	0.03	0	0	0.29	6.34	HC
0	0.09	0	0.01	0.42	0.04	0.01	0	0.59	5.21	HC
0.02	0.16	0	0.02	1.11	0.02	0.06	0	0.51	11.11	HC
0	0.04	0	0	0.25	0.03	0.01	0	0.39	3.71	HC
0.01	0.14	0.01	0.03	1.05	0.04	0.06	0	1.38	8.51	HC
0.01	0.13	0.02	0.06	0.75	0.09	0.03	0	2.13	7.96	HC
0	0.02	0	0	0.11	0	0	0	0.13	1.19	HC
0	0.1	0.04	0.01	0.82	0.01	0.03	0	2.95	9.66	HC
0.04	0.01	0	0.08	0.21	0.02	0	0	0.2	1.73	HC
0.01	0.13	0	0	1.15	0.08	0.02	0	0.72	11.52	HC
0	0.13	0	0.02	0.96	0.04	0.01	0	0.38	9.97	HC
0	0.09	0	0	0.52	0.01	0.02	0	0.27	6.21	HC
0.01	0.03	0	0.01	0.24	0.04	0.03	0	0.23	2.57	HC
0	0.06	0.02	0	0.52	0.02	0.02	0	0.43	6.77	HC
0.03	0.18	0.02	0.02	0.85	0.04	0.01	0	0.32	8.39	HC
0.01	0.15	0.01	0	0.68	0.03	0.01	0	0.42	6.46	HC
0	0.15	0.02	1.07	0.47	0.05	0.02	0	0.39	5.96	HC
0.02	0.37	0.01	0	1.78	0.03	0.02	0	0.64	19.39	HC
0.01	0.16	0.01	0.46	1.26	0.02	0	0	0.31	7.21	HC
0.01	0.07	0.01	2.47	0.46	0.06	0.01	0	0.48	4.9	HC
0.01	0.49	0	0	1.85	0.03	0.01	0	0.34	20.6	HC
0.01	0.32	0.03	0.01	1.81	0.06	0.01	0	0.27	18.65	HC
0.02	0.26	0.01	0.01	0.92	0.02	0.01	0	0.21	11.1	HC
0.01	0.49	0.01	0	1.89	0.04	0.02	0	0.26	20.2	HC
0.01	0.27	0.02	0.01	1.23	0.03	0.04	0	0.64	14.5	HC
0	0.28	0.01	0.01	1.1	0.04	0	0	0.28	12.49	HC
0	0.28	0.01	0	1.24	0.01	0.03	0	0.43	12.81	HC
0	0.32	0	0.01	1.45	0.05	0.01	0	0.31	14.04	HC
0	0.06	0	0	0.4	0.03	0.02	0	0.17	4.39	HC
0	0.13	0	0.02	0.76	0.04	0.01	0	0.32	8.65	HC
0.02	0.08	0.01	0.02	0.49	0.02	0.01	0	0.41	4.96	HC
0	0.06	0	0.62	0.29	0.03	0.02	0	0.41	2.96	HC
0.02	0.04	0.01	0.02	0.22	0.02	0.05	0	0.37	2.77	HC
0.01	0.03	0	0	0.18	0.03	0	0	0.15	1.5	HC
0.01	0.06	0	0.01	0.25	0	0	0	0.33	2.23	HC
0	0.01	0	0	0.15	0	0	0	0.16	1.61	HC
0.01	0.2	0	0.01	0.94	0.06	0.03	0	0.81	10.02	HC
0.01	0.13	0	0	0.58	0.02	0.02	0	0.52	8.4	HC
0.01	0.18	0.01	0.01	0.92	0.07	0.01	0	0.45	10.48	HC
0	0.09	0	0	0.47	0.03	0.01	0	0.28	3.97	HC
0.01	0.04	0.01	0.02	0.29	0.04	0.02	0	0.7	3.15	HC
0	0.16	0.04	0.03	0.56	0.1	0.06	0	0.54	6.11	HC
0	0.26	0.03	0.03	1.14	0.03	0.02	0	2.57	12.51	HC
0	0.17	0.01	0	0.53	0.01	0.01	0	0.22	5	HC
0.01	0.21	0.01	0.02	1.06	0.06	0.02	0	3.12	13.15	HC
0	0.49	0.01	0	1.31	0.11	0.02	0	0.63	17.95	HC
0.04	0.52	0.04	0.31	0.59	0.03	0	0	0.31	5.44	HC
0	3.88	0.18	0.02	0	2.96	0.16	0.12	0.2	0.51	CG
0	4.35	0.18	0.01	0	4.33	0.79	0.58	0.26	0.81	CG
0	2.42	0.07	0.01	0	1.42	0.08	0.07	0.1	0.29	CG
0	5.48	0.07	0.01	0	3.18	0.14	0.1	0.13	0.26	CG
0	2.83	1.43	0.05	0	2.35	0.26	0.11	0.28	0.55	CG
0	2.18	0.08	0.01	0	1.87	0.24	0.1	0.13	0.37	CG
0.01	6.66	0.13	0.04	0	3.11	0.21	0.24	0.23	0.93	CG
0	51.41	0.06	0	0	20.82	0.66	0.54	0.38	0.19	CG
0	34.38	0.09	0.02	0	22.03	0.35	0.2	0.15	0.28	CG
0	1.25	0.04	0	0	0.69	0.45	0.24	0.11	0.3	CG
0	0.72	0.15	0	0	0.33	0.21	0.04	0.3	0.29	CG
0	1.54	0.08	0.01	0	1.29	0.96	1.09	0.07	0.15	CG
0	2.36	0.13	0	0	1.99	0.57	0.3	0.1	0.29	CG
0.01	1.64	0.09	0	0	1.59	0.63	0.55	0.07	0.44	CG
0	3.26	0.13	0.01	0	1.77	0.33	0.23	0.1	0.46	CG
0	1.57	0.04	0.01	0	1.12	0.25	0.13	0.11	0.21	CG
0	1.03	0.81	0.02	0	0.56	0.69	0.19	0.06	0.36	CG
0	1.67	0.09	0	0	1.41	0.6	0.18	0.07	0.32	CG
0	3.18	0.08	0.02	0	1.31	0.43	0.28	0.1	0.55	CG
0	5.71	0.11	0.01	0	4.39	1.61	0.82	0.66	0.28	CG
0.01	8.57	0.13	0.02	0	4.45	2.15	0.58	0.2	0.29	CG
0.01	2.59	0.25	0.01	0	2.06	0.25	0.23	0.15	0.35	CG
0	7.4	0.14	0	0	6.02	0.75	0.84	0.22	0.45	CG
0	2.2	0.07	0.01	0	1.78	0.13	0.08	0.14	0.25	CG
0	1.34	0.05	0	0	1.13	0.05	0.04	0.1	0.22	CG
0.01	6.14	0.28	0.01	0	4.22	0.44	0.26	0.25	0.5	CG
0	2.35	0.09	0.02	0	0.9	0.66	0.16	0.13	0.25	CG
0.01	2.3	0.23	0.02	0	2.06	0.2	0.18	0.15	0.47	CG
0	10.08	0.14	0.01	0	5.74	0.22	0.13	0.64	0.38	CG
0	1.61	0.14	0.01	0	0.74	0.08	0.03	0.16	0.27	CG
0	0.22	0.02	0.02	0	0.08	0.1	0.04	0.05	0.24	CG
0	1.38	0.09	0.01	0	0.67	0.53	0.23	0.23	0.57	CG
0	1.87	0.17	0.01	0	1.07	0.87	0.47	0.13	0.23	CG
0	4.16	0.07	0	0	3.5	0.96	1	0.09	0.25	CG
0	1.84	0.06	0	0	1.15	0.3	0.12	0.07	0.2	CG
0	1.59	0.07	0.01	0	1.16	0.37	0.08	0.1	0.18	CG
0	5.3	0.18	0.02	0.02	2.91	1.05	0.37	0.17	0.47	CG
0	2.46	0.07	0.01	0	0.87	5.39	0.73	0.18	0.21	CG
0.02	1.92	0.43	0.01	0	1.66	0.75	0.37	0.09	0.36	CG
0	2.93	0.11	0.01	0	1.43	1.63	0.31	0.62	0.36	CG
0	0.79	0.1	0.01	0.01	0.2	0.28	0.12	0.11	0.28	CG
0	4.08	0.01	0	0	2	0.55	0.74	0.08	0.23	IM
0	5.34	0.13	0.01	0	1.51	0.52	0.57	0.45	0.61	IM
0	22.62	0.05	0.02	0	10.71	4.68	8.68	0.09	0.26	IM
0	3.85	0.04	0.01	0	2.8	0.53	0.68	0.07	0.18	IM
0	18.69	0.05	0.01	0	17.72	1.34	2.53	0.09	0.47	IM
0	7.14	0.05	0.01	0	3.08	0.49	0.7	0.09	0.3	IM
0	3.19	0.42	0.02	0	2.36	0.78	1.17	0.07	0.26	IM
0	5.57	0.05	0.01	0	4.31	0.83	1.09	0.07	0.43	IM
0	24.69	0.05	0.02	0	5.89	0.72	1.01	0.07	0.48	IM
0	13.04	0.09	0.02	0	9.95	1.62	2.38	0.66	0.55	IM
0	15.96	0.04	0.06	0	6.97	1.13	1.08	0.12	0.31	IM
0	2.03	0.02	0	0	1.38	0.19	0.13	0.06	0.19	IM
0	4.54	0.26	0	0	2.25	0.32	0.06	0.38	0.6	IM
0	4.16	0.04	0.03	0	3.79	1.02	1.21	0.06	0.21	IM
0.01	27.02	0.08	0	0	12.96	0.49	0.15	0.08	0.12	IM
0.02	5.59	0.14	0.01	0	5.81	0.57	0.77	0.13	0.69	IM
0	49.43	0.05	0	0	9.85	0.31	0.2	0.05	0.21	IM
0	3.32	0.04	0.02	0	2.74	0.12	0.07	0.07	0.2	IM
0.01	3.92	0.57	0.03	0	3.47	0.37	0.15	0.11	0.29	IM
0	16.19	0.06	0	0	13.89	0.78	0.36	0.05	0.39	IM
0	5.67	0.06	0.01	0	3.13	0.22	0.21	0.08	0.39	IM
0	10.67	0.11	0.01	0	9	0.8	0.55	0.69	0.36	IM
0.02	14.33	0.04	0.05	0	9.43	0.89	0.44	0.19	0.49	IM
0	1.8	0.06	0	0	1.21	0.3	0.15	0.12	0.31	IM
0	1.99	0.22	0	0	0.93	0.36	0.04	0.41	0.59	IM
0.01	3.61	0.22	0.02	0	2.95	0.76	1.07	0.22	0.41	IM
0	3.38	0.05	0.01	0	2.11	0.34	0.43	0.07	0.19	IM
0	0.79	0.01	0.01	0	0.65	0.2	0.26	0.05	0.21	IM
0	14.09	0.18	0.05	0	7.63	2.89	5.54	0.24	0.78	IM
0	4.94	0.08	0.01	0	2.86	0.85	1.33	0.22	0.59	IM
0	5.87	0.06	0.01	0	6.16	0.9	1.65	0.09	0.19	IM
0	21.48	0.07	0.01	0	13.34	2.53	4.92	0.06	0.19	IM
0	4.7	0.04	0.01	0	3.08	0.55	0.76	0.08	0.19	IM
0	24.3	0.11	0	0	5.85	1.36	1.53	0.16	0.29	IM
0.01	4.38	0.06	0.02	0	2.5	1.96	1.5	0.19	0.28	IM
0.01	9.43	0.11	0.02	0	9.14	1.03	1.08	0.08	0.38	IM
0	5.48	0.09	0	0	2.92	0.7	0.66	0.51	0.35	IM
0	2.75	0.07	0.01	0	1.13	0.32	0.43	0.06	0.2	IM
0	1.12	0.03	0	0	0.94	0.12	0.05	0.08	0.24	IM
0	6.48	0.28	0.05	0	4.99	1.12	1.09	0.17	0.88	IM
0.01	4.25	0.05	0	0	2.68	0.17	0.11	0.14	0.36	IM
0.01	4.54	0.15	0.01	0	3.73	0.42	0.42	0.1	0.19	IM
0.01	38.81	0.04	0.01	0	18.88	0.52	0.65	0.04	0.17	IM
0	11.41	0.04	0	0	4.94	0.2	0.09	0.03	0.18	IM
0	9.55	0.1	0	0	7.63	0.17	0.09	0.07	0.17	IM
0	32.09	0.09	0.01	0	19.33	0.61	0.32	0.12	0.24	IM
0.01	3.38	0.06	0	0	2.29	1.02	0.33	0.17	0.25	IM
0.01	3.43	0.16	0.04	0	2.92	0.38	0.23	0.07	0.27	IM
0	5.37	0.09	0.01	0	3.2	0.42	0.19	0.44	0.34	IM
0	3.61	0.12	0	0	1.89	0.16	0.06	0.08	0.28	IM
0	0.61	0.04	0.01	0	0.44	0.06	0.02	0.16	0.25	IM
0	3.96	0.5	0.03	0	3.1	0.64	0.82	0.3	1.28	IM
0	3.47	0.23	0	0	2.41	0.32	0.17	0.43	0.92	IM
0	3.35	0.05	0	0	2.54	0.37	0.56	0.08	0.16	IM
0.16	0.02	0.33	0.14	0	2.17	2.57	0	0.06	13.71	IN
0.12	0.01	0.06	0.19	0	0.15	0.22	0	0.02	1.17	IN
0.27	0.01	0.41	0.28	0	0.31	0.39	0	0.03	3.38	IN
0.34	0.01	0.51	0.21	0	0.26	0.2	0	0.07	1.92	IN
0.23	0.01	0.36	0.39	0	0.28	0.29	0	0.08	1.88	IN
0.21	0.02	0.97	0.16	0	1.92	1.04	0	0.06	24.23	IN
0.25	0.04	0.42	0.63	0	0.79	0.52	0	0.03	4.67	IN
0.15	0	0.27	0.08	0	0.05	0.03	0	0.09	1.95	IN
1.53	0.04	0.29	0.48	0	0.24	0.19	0	0.07	2.49	IN
0.25	0.02	0.84	0.23	0	0.19	0.2	0	0.02	4.88	IN
0.41	0.04	0.07	0.3	0	0.07	0.02	0	0.06	1.24	IN
0.31	0.08	0.13	0.36	0	0.09	0	0	0.11	1.1	IN
0.02	0.01	0.02	0.02	0	0.01	0.01	0	0.01	0.38	IN
0.06	0.04	0.5	0.2	0	0.04	0.02	0	0.11	1.49	IN
0.69	0.32	0.1	0.34	0.01	0.25	0.14	0	0.05	0.98	IN
0.3	0.02	0.09	0.09	0	0.21	0.23	0	0.03	0.99	IN
0.22	0.04	0.12	1.38	0	0.47	0.3	0	0.07	1.8	IN
0.54	0.02	0.29	0.3	0.01	0.35	0.27	0	0.16	1.79	IN
0.17	0.03	0.09	0.21	0	0.18	0.2	0	0.02	1.88	IN
0.19	0	0.82	0.23	0	0.34	0.25	0	0.08	2.09	IN
0.51	0.05	0.5	0.18	0	0.69	0.15	0	0.05	2.56	IN
1.73	0.06	0.77	1.05	0	0.37	0.15	0	0.18	4.52	IN
0.04	0.01	0.19	0.03	0	0.08	0.04	0	0.01	1.77	IN
1.92	0.02	0.3	0.19	0	0.12	0.07	0	0.1	2.18	IN
0.48	0.04	0.54	0.26	0	0.19	0.09	0	0.1	2.61	IN
0.35	0.05	0.09	0.28	0	0.08	0.02	0	0.07	0.94	IN
0.2	0.03	0.14	0.23	0	0.05	0.01	0	0.06	0.81	IN
0.01	0	0.01	0.01	0	0.01	0	0	0.02	0.31	IN
0.18	0.02	0.23	0.18	0	0.06	0.01	0	0.05	0.77	IN
0.54	0.17	0.12	0.47	0	0.26	0.16	0	0.1	1.08	IN
0.13	0.02	0.18	0.12	0	4.1	6.68	0	0.05	9.55	IN
0.18	0.02	0.48	0.15	0	0.62	0.55	0	0.08	9.64	IN
0.25	0.04	0.19	0.15	0	0.18	0.24	0	0.01	1.5	IN
0.17	0.01	0.18	0.19	0	0.17	0.24	0	0.01	2.13	IN
0.19	0.01	0.11	0.17	0	0.29	0.32	0	0.05	1.49	IN
0.13	0.04	0.26	0.13	0	2.16	1.99	0	0.04	12.92	IN
0.11	0	0.28	0.08	0	0.06	0.03	0	0.05	1.72	IN
0.11	0.01	0.17	0.12	0	0.06	0.02	0	0.02	1.64	IN
0.41	0.02	0.65	0.28	0	0.19	0.18	0	0.09	2.9	IN
0.23	0.05	0.51	0.14	0	0.12	0.11	0	0	2.53	IN
0.11	0.03	0.11	0.14	0	0.14	0.07	0	0.03	1.4	IN
0.18	0.02	0.33	0.22	0	0.04	0.09	0	0.03	0.96	IN
0	0	0.01	0.02	0	0.01	0	0	0.02	0.27	IN
0.12	0.01	0.09	0.17	0	0.02	0.01	0	0.02	0.54	IN
0.15	0.1	0.05	0.18	0	0.37	0.44	0	0.01	1.19	IN
0.33	0.05	0.22	1.01	0	0.74	0.45	0	0.05	3.31	IN
0.19	0.02	0.14	0.11	0	0.16	0.11	0	0.13	1.44	IN
1.92	0.05	0.15	0.87	0	0.61	0.39	0	0.1	2.14	IN
0.16	0.03	0.2	0.41	0	0.15	0.07	0	0.04	2.58	IN
0.55	0.03	0.99	0.26	0	0.23	0.03	0	0.09	3.45	IN
0.2	0	0.42	0.39	0	0.11	0.07	0	0.04	2.28	IN
0.32	0.22	0.08	0.31	0.01	0.08	0.08	0	0.04	1.07	IN
0.26	0.02	0.27	0.36	0	0.04	0.03	0	0.08	0.81	IN
0.09	0.09	0.49	0.54	0	0.07	0	0	0.06	2.61	IN
0.1	0	0.04	0.1	0	0.02	0.01	0	0.04	0.47	IN
1.58	0.02	0.44	0.9	0	0.45	0.38	0	0.15	2.25	IN
0.1	0	0.05	0.08	0	0.17	0.15	0	0.01	1.04	IN
3.12	0.04	0.19	0.39	0	0.38	0.34	0	0.16	2.02	IN
0.16	0.07	0.25	0.99	0	0.28	0.07	0	0.01	2.32	IN
0.15	0.02	0.27	0.12	0	0.11	0.02	0	0.03	2.88	IN
0.11	0.01	1.61	0.17	0	0.17	0.09	0	0.08	2.27	IN
0.55	0.25	0.16	0.91	0	0.36	0.17	0	0.14	5.82	IN
0.11	0.04	0.14	0.6	0	0.08	0.03	0	0.02	1	IN
2.65	0.03	0.06	0.32	0.01	0.17	0.03	0	0.07	1.07	IN
0.11	0.02	0.06	0.13	0	0.03	0	0	0	0.54	IN
0.2	0.02	0.16	0.12	0	0.19	0.18	0	0.1	1.58	IN
0.17	0.02	0.05	0.13	0	0.23	0.09	0	0.04	1.54	IN
0.39	0.02	0.13	0.28	0	0.34	0.36	0	0.08	1.37	IN
0.3	0.04	1.71	0.17	0	1.11	0.81	0	0.1	19.6	IN
0.14	0.01	0.27	0.08	0	0.14	0.04	0	0.02	2.81	IN
0.18	0.02	0.37	0.17	0	0.16	0.09	0	0.06	2.91	IN
0.21	0.08	0.2	0.47	0.01	0.19	0.11	0	0.27	7.64	IN
0.09	0.03	0.4	0.23	0.01	0.11	0.01	0	0.12	6.4	IN
0.76	0.17	0.32	0.39	0	0.09	0.09	0	0.16	1.1	IN
0.11	0.01	0.06	0.14	0	0.02	0.01	0	0.03	0.56	IN
0.02	0.05	0	0	0	0.05	0.02	0	0.58	1.09	GC
0	0.15	0.01	0	0.01	0.05	0.01	0	1.17	1.19	GC
0	0.01	0	0.01	0	0.48	0	0	0.69	0.23	GC
0.01	0.06	0.03	0	0	0.37	0	0	1.02	0.67	GC
0	0	0	0	0	0	0	0	0.06	0.24	GC
0	0.04	0	0	0	0	0	0	0.27	0.26	GC
0	0	0	0	0	0	0	0	0.07	0.03	GC
0	0	0	0	0	0	0	0	0.1	0.08	GC
0	0	0	0.03	0	0.07	0	0	0.22	0.22	GC
0.02	0.03	0	0	0	0.01	0.01	0	0.1	0.09	GC
0	0	0	0	0	0.02	0	0	0.13	0.11	GC
0	0.06	0.01	0.01	0	0	0	0	0.13	0.47	GC
0	0.06	0	0	0	0.02	0	0	0.22	0.53	GC
0	0.08	0	0	0	0.04	0.03	0	0.4	0.27	GC
0	0	0	0	0.01	0.02	0	0	0.22	0.03	GC
0.02	0.09	0	0.01	0	0.23	0.02	0	0.63	0.52	GC
0	0	0	0	0	0	0.02	0	0.27	0.05	GC
0	0	0	0	0	0.01	0.03	0	0.15	0.03	GC
0	0.02	0	0	0	0	0	0	0.09	0.11	GC
0.01	0.01	0.01	0	0	0.01	0	0	0.63	0.27	GC
0.01	0.01	0	0	0	0	0.01	0	0.28	0.07	GC
0	0	0	0	0	0	0	0	0.05	0.04	GC
0	0	0	0.01	0	0.01	0	0	0.29	0.1	GC
0	0.03	0	0	0	0	0.01	0	3.81	0.2	GC
0	0	0	0	0	0.01	0	0	0.39	0.22	GC
0	0	0	0.01	0	0	0	0	0.15	0.14	GC
0	0.01	0	0.01	0	0.01	0	0	0.21	0.06	GC
0.01	0.04	0	0.01	0	0.16	0.05	0	0.91	1.25	GC
0	0	0	0	0	0	0	0	0.04	0.02	GC
0	0.02	0	0	0	0.12	0	0	1.01	2.23	GC
0.03	0.43	0	0.06	0	0.3	0	0	2.24	1.81	GC
0	0.01	0	0	0	0.03	0	0	0.43	0.42	GC
0	0	0.02	0	0	0.01	0	0	0.08	0.18	GC
0	0	0	0	0.01	0	0	0	0.06	0.06	GC
0	0	0	0	0	0	0.01	0	0.03	0.04	GC
0	0	0	0	0	0	0	0	0.03	0.02	GC
0	0.01	0	0	0	0	0	0	0.35	0.19	GC
0	0	0	0	0	0	0	0	0.04	0.03	GC
0	0	0	0	0	0	0	0	0.24	0.18	GC
0.01	0.05	0	0.02	0	0	0	0	0.32	0.58	GC
0.03	0.03	0	0	0	0	0	0	0.06	0.13	GC
0	0.03	0.01	0.01	0.1	0.01	0	0	0.31	1.08	GC
0	0	0	0	0	0	0	0	0.05	0.02	GC
0	0.01	0	0	0	0	0	0	0.78	0.07	GC
0	0.01	0	0	0	0	0	0	0.11	0.04	GC
0.02	0.01	0	0	0	0.02	0	0	0.62	0.6	GC
0.01	0.1	0	0	0	0.02	0	0	0.22	0.19	GC
0.05	0.01	0.01	0	0	0.01	0	0	0.39	0.17	GC
0.01	0.01	0.01	0.01	0	0.01	0	0	1.18	0.14	GC
2.04	0.18	0.69	0.14	0	0.25	0.04	0	1.69	0.9	GC
0	0.01	0	0.01	0	0	0	0	0.46	0.08	GC
0	0	0	0	0	0	0	0	0.13	0.02	GC
0.03	0.03	0.02	0.04	0	0	0.02	0	0.76	0.1	GC
0	0	0	0	0	0.01	0	0	0.21	0.07	GC
0	0.03	0.01	0.03	0	0.03	0	0	1.2	0.65	GC
0	0.37	0.02	0.03	0	0.18	0.02	0	1.43	1.36	GC
0	0.01	0.01	0	0	0.01	0	0	0.15	0.15	GC
0	0	0	0.01	0	0.03	0	0	3.61	0.94	GC
0	0.01	0.02	0	0	0.01	0	0	0.15	0.13	GC
0	0.05	0	0.02	0	0.01	0.02	0	0.3	0.23	GC
0	0.01	0	0	0	0	0	0	0.21	0.15	GC
0	0	0	0.03	0	0.01	0	0	0.05	0.01	GC
0	0	0	0	0	0	0	0	0.06	0.04	GC
0	0.01	0	0	0	0.01	0	0	0.5	0.2	GC
0	0.02	0	0.02	0	0.04	0	0	0.63	0.73	GC
0.01	0	0	0.01	0	0.01	0	0	0.11	0.03	GC
0	0	0.01	0	0	0.01	0	0	0.09	0.03	GC
0	0.04	0.02	0.01	0	0.02	0.03	0	0.43	0.25	GC
0	0.01	0	0	0	0.01	0	0	0.57	0.16	GC
2.37	0.07	0.67	0.13	0	0.22	0.03	0	0.5	0.66	GC
0	0	0	0	0	0	0	0	0.02	0.01	GC
0	0.12	0	0.03	0	0.06	0.02	0	4.15	0.98	GC
0	0.01	0	0.01	0	0.01	0	0	1.37	0.15	GC
0.02	0.02	0	0.01	0	0.01	0	0	4.3	0.12	GC
0.02	0.02	0	0	0	0.02	0	0	1.07	0.07	GC
0	0.02	0.01	0.01	0	0.01	0	0	3.39	0.46	GC
0	0.01	0	0	0	0.01	0	0	0.5	0.08	GC
0	0	0	1.34	0	0	0	0	0.16	0.01	GC
0	0.06	0	0	0	0.05	0	0	0.28	0.14	GC
0	0	0	0.01	0	0	0	0	0.09	0.03	GC
0	0.01	0	0.03	0	0.03	0.34	0	0.72	0.18	GC
0	0.01	0.01	0	0	0.03	0	0	0.76	0.18	GC
0	0.01	0	0.01	0	0.01	0	0	0.15	0.08	GC
0	0.05	0	0.02	0	0.02	0	0	0.66	0.26	GC
