# Supplementary material for: Changes of the Gastric Mucosal Microbiome Associated With Histological Stages of Gastric Carcinogenesis
Source: Front Microbiol. 2020 May 29;11:997. doi: 10.3389/fmicb.2020.00997 (PMC7272699; doi:10.3389/fmicb.2020.00997)
Supplement: Supplementary file 1 [file Data_Sheet_1.ZIP › Supplementary Code 1/RelativeAb_100_OTUs.csv]

p__Actinobacteria__g__Actinomyces_787709	p__Actinobacteria__g__Atopobium_4451251	p__Actinobacteria__g__Micrococcus_1101451	p__Actinobacteria__g__Rothia__s__mucilaginosa_1017181	p__Bacteroidetes__g__Blvii28_4424365	p__Bacteroidetes__g__Porphyromonas__s__endodontalis_1938	p__Bacteroidetes__g__Porphyromonas_530164	p__Bacteroidetes__g__Prevotella__s__melaninogenica_1066621	p__Bacteroidetes__g__Prevotella__s__melaninogenica_4307391	p__Bacteroidetes__g__Prevotella__s__melaninogenica_4307652	p__Bacteroidetes__g__Prevotella__s__melaninogenica_535359	p__Bacteroidetes__g__Prevotella__s__melaninogenica_935742	p__Bacteroidetes__g__Prevotella__s__nanceiensis_898309	p__Bacteroidetes__g__Prevotella__s__nigrescens_2195	p__Bacteroidetes__g__Prevotella__s__pallens_705241	p__Bacteroidetes__g__Prevotella__s__tannerae_2714267	p__Bacteroidetes__g__Prevotella_1004910	p__Bacteroidetes__g__Prevotella_2469654	p__Bacteroidetes__g__Prevotella_269907	p__Bacteroidetes__g__Prevotella_4310396	p__Bacteroidetes__g__Prevotella_515747	p__Bacteroidetes__g__Prevotella_530206	p__Bacteroidetes__g__Prevotella_851822	p__Bacteroidetes__g__Prevotella_851961	p__Bacteroidetes__g__Prevotella_93000	p__Cyanobacteria__o__Streptophyta_1141758	p__Cyanobacteria__o__Streptophyta_153978	p__Cyanobacteria__o__Streptophyta_2307137	p__Cyanobacteria__o__Streptophyta_245980	p__Cyanobacteria__o__Streptophyta_35330	p__Cyanobacteria__o__Streptophyta_3541	p__Cyanobacteria__o__Streptophyta_769222	p__Firmicutes__f__Clostridiaceae_527630	p__Firmicutes__f__Gemellaceae_1074210	p__Firmicutes__f__Mogibacteriaceae_14159	p__Firmicutes__g__Bacillus_1078248	p__Firmicutes__g__Bulleidia__s__moorei_851938	p__Firmicutes__g__Enterococcus_1111582	p__Firmicutes__g__Granulicatella_1059729	p__Firmicutes__g__Lactobacillus__s__brevis_578837	p__Firmicutes__g__Lactobacillus_1107027	p__Firmicutes__g__Lactobacillus_1722623	p__Firmicutes__g__Lactobacillus_592160	p__Firmicutes__g__Lactobacillus_692154	p__Firmicutes__g__Lactobacillus_703741	p__Firmicutes__g__Lactobacillus_716286	p__Firmicutes__g__Oribacterium_749837	p__Firmicutes__g__Pediococcus_773251	p__Firmicutes__g__Staphylococcus_1084865	p__Firmicutes__g__Streptococcus_1083194
0.17	0.1	0.05	0.03	2.23	0.02	0.04	0.04	0.09	0.4	0.06	0.32	0.07	0.05	0.03	0.08	0.04	0.09	0.01	0.13	0.02	0.07	0.06	0.01	0.05	0.01	0.64	0.04	0.02	0.02	0	0.94	0.03	0.53	0.06	0	0.16	0.03	0.57	0	0	0.01	0	0	0.02	0	0.09	0.02	0.15	0.96
0.13	0.03	0.02	0.02	2.63	0.01	0.02	0.02	0.05	0.15	0.01	0.11	0.09	0.03	0.04	0.03	0.01	0.07	0.01	0.02	0.01	0.02	0.03	0	0.02	0	0.3	0.05	0.01	0	0	1.03	0.03	0.33	0	0	0.06	0.02	0.49	0	0	0	0.01	0	0.02	0.02	0.07	0.01	0.14	0.68
0.43	0.02	0.04	0.05	1.06	0.01	0.01	0.02	0.01	0.09	0.01	0.5	0.52	0.02	0.02	0.01	0.04	0.01	0.02	0.02	0.01	0.01	0.06	0.03	0.01	0	0.22	0.02	0.01	0.01	0	0.74	0.05	2.04	0.01	0.09	0.03	0.13	2.52	0	0.01	0.13	0.02	0	0.03	0.13	0.12	0.02	0.56	3.17
0.09	0.01	0.07	0.06	1.77	0.05	0.07	0.05	0.01	0.03	0.01	0.03	0.06	0.02	0.01	0.01	0.03	0.01	0.01	0.01	0	0	0	0	0.05	0.01	0.36	0.15	0.02	0.01	0	1.11	0.04	0.42	0.02	0.02	0.02	0.04	0.48	0	0	0	0.01	0	0.01	0.02	0.07	0.01	0.19	0.69
0.14	0.02	0.03	0.06	1.62	0.04	0.02	0	0.01	0.02	0.01	0.02	0.03	0.01	0.02	0.02	0.01	0.02	0.01	0.01	0	0.02	0.01	0	0.09	0	0.9	0.1	0.18	0.05	0.01	11.23	0.07	0.39	0.02	0	0.04	0.05	0.45	0.01	0	0	0	0	0.02	0.18	0.08	0.08	0.75	0.61
0.1	0.12	0.08	0.56	1.6	0.04	0.3	0.11	0.09	0.22	0.04	0.14	0.14	0.02	0.11	0.05	0.09	0.02	0.05	0.06	0	0.05	0.05	0	0.18	0.01	0.02	0.04	0.31	0.14	0	10.08	0.1	0.35	0.1	0.02	0.11	0.01	0.55	0	0.02	0	0.01	0	0.02	0	0.06	0.01	0.59	1.69
0.11	0.18	0.04	0.52	1.43	0.01	0.21	0.19	0.12	0.69	0.05	0.18	0.21	0	0.02	0.21	0.16	0.04	0.16	0.12	0.04	0.1	0.07	0.01	0.24	0	0.05	0.02	0.12	0.06	0	7.5	0.12	1.13	0.07	0.01	0.2	0.03	0.98	0	0.02	0	0.01	0	0	0	0.09	0.06	0.39	6.19
0.24	0.17	0.07	0.76	1.09	0.29	0.75	0.66	0.23	1	0.15	0.44	0.92	0.1	0.29	0.44	1.43	0.15	0.23	0.34	0.03	0.18	0.19	0.01	0.75	0.01	0.06	0.02	0.04	0.07	0	2.94	0.36	0.65	0.18	0.03	0.27	0.04	0.78	0.01	0.02	0.01	0	0.01	0	0	0.07	0.01	0.29	2.4
0.12	0.16	0.02	1.51	0.75	0.07	0.18	0.09	0.18	0.34	0.03	0.19	0.22	0.05	0.09	0.2	0.23	0.03	0.08	0.15	0	0.09	0.08	0	0.16	0.02	0.08	0.09	1.3	0.29	0	41.26	0.08	0.23	0.08	0	0.09	0	0.23	0.01	0.01	0	0	0	0	0	0.06	0.03	0.13	1.82
0.1	0.14	0.06	0.13	0.09	0.04	0.14	0	0.03	0.24	0.03	0.07	0.06	0	0.01	0.09	0.02	0	0.04	0.04	0.02	0.02	0.04	0	0.06	0.11	0.04	0.03	0.33	0.11	0.01	13.52	0.02	0.15	0.05	0	0.1	0.02	0.12	0.01	0	0	0	0	0.01	0.01	0.05	0	0.14	1.04
0.58	0.23	0.22	1.07	0.14	0.18	1.17	0.32	0.25	2	0.1	0.75	0.84	0.02	0.72	0.33	0.24	0.07	0.38	1.07	0.02	0.12	0.28	0.03	1.32	0.01	0.06	0.03	0.38	0.12	0.01	16.48	0.43	0.4	0.32	0	0.56	0.04	0.94	0.01	0.01	0	0	0	0	0	0.27	0.01	0.86	6.42
0.23	0.1	0.08	0.65	0.38	0.08	0.29	0.29	0.11	1.47	0.04	0.2	0.23	0.02	0.16	0.32	0.38	0.12	0.16	0.4	0.07	0.09	0.14	0.02	0.43	0	0.22	0.02	0.19	0.11	0	6.48	0.13	1.86	0.19	0	0.29	0.02	1.32	0.02	0.02	0	0	0.01	0.02	0.02	0.14	0.03	0.59	8.04
0.36	0.06	0.05	1.33	0.08	0.43	0.56	0.4	0.1	0.63	0.08	0.35	0.48	0.17	0.38	0.29	0.39	0.04	0.1	1.01	0.05	0.03	0.12	0.01	1.07	0.05	0.16	0.04	0.93	0.07	0.01	5.6	0.25	0.56	0.26	0	0.21	0.04	0.8	0	0.01	0	0.02	0	0.02	0	0.08	0.03	0.28	3.08
0.31	0.07	0.15	0.46	0.11	0.08	0.21	0.03	0.1	0.8	0.04	0.13	0.06	0.03	0.07	0.08	0.1	0.04	0.04	0.15	0.01	0.02	0.06	0.02	0.19	0.04	0.82	0.09	0.64	0.27	0.03	21.53	0.24	0.8	0.18	0.01	0.15	0.04	0.65	0.03	0.01	0	0.01	0	0.01	0.01	0.06	0.05	0.55	2.68
0.16	0.02	0.37	0.53	0.3	0.17	0.48	0.29	0.03	0.35	0.03	0.1	0.23	0.1	0.19	0.1	0.17	0.03	0.05	0.3	0.03	0.01	0.03	0.01	0.3	0.12	0.83	0.1	0.54	0.2	0.01	18.69	0.12	0.57	0.19	0.02	0.19	0.04	0.57	0.06	0	0	0.01	0.01	0.04	0.01	0.08	0.09	0.92	3.21
0	0.03	0.01	0.02	0.04	0	0.02	0.04	0.01	0.04	0	0.01	0	0.01	0.04	0	0	0	0.01	0.02	0.02	0	0.01	0	0.02	0	0.03	0	0.04	0.03	0	1.38	0.02	0.12	0.03	0	0.05	0	0.13	0	0.01	0	0.02	0	0	0	0.04	0	0.05	0.83
0.34	0.04	0.07	0.92	0.1	0.26	0.3	0.23	0.19	3.03	0.1	0.69	0.32	0.05	0.57	0.45	0.23	0.12	0.12	0.37	0.04	0.16	0.15	0.04	0.4	0.01	0.31	0.07	0.07	0.07	0	4.49	0.22	0.98	0.16	0.04	0.21	0.07	1.31	0.01	0	0	0.01	0	0.01	0	0.19	0.03	0.32	4.03
0.05	0.12	0.02	0.25	0.05	0.02	0.08	0.02	0.05	1	0	0.06	0.14	0.03	0.2	0.03	0.11	0.08	0.1	0.11	0.01	0.06	0.01	0	0.29	0.01	0.06	0	0.01	0.03	0.01	0.93	0.08	0.72	0.12	0	0.07	0.01	0.44	0.08	0.01	0	0	0	0.01	0.04	0.03	0.26	0.09	2.14
0.19	0.07	0.12	0.49	0.32	0.09	0.36	0.19	0.05	0.37	0	0.1	0.23	0.03	0.2	0.11	0.18	0.09	0.07	0.2	0.01	0.03	0.04	0	0.29	0.04	0.17	0.07	0.37	0.23	0.03	12.26	0.2	0.69	0.17	0	0.21	0.03	0.87	0	0.01	0	0	0.01	0.01	0.01	0.09	0.02	0.52	3.22
0.23	0.09	0.11	0.99	0.24	0.58	0.86	1.16	0.15	1.7	0.19	0.45	0.99	0.23	0.81	0.57	2.23	0.27	0.22	0.55	0.08	0.23	0.19	0.01	1.29	0.02	0.14	0.07	0.08	0.09	0.01	4.18	0.38	0.85	0.2	0	0.31	0.04	0.99	0.02	0	0	0	0	0.01	0	0.09	0.04	0.29	3.29
0.2	0.09	0.06	1.06	0.18	0.13	0.25	0.16	0.19	0.61	0.04	0.27	0.24	0.08	0.28	0.23	0.57	0.11	0.1	0.33	0.01	0.17	0.14	0	0.33	0.03	0.5	0.22	1.14	0.39	0.02	40.27	0.18	0.5	0.13	0	0.14	0.02	0.47	0	0	0	0	0	0.01	0	0.09	0.01	0.22	2.71
0.28	0.86	0.06	0.48	0.1	0.05	0.21	0.19	0.43	0.96	0.04	0.72	0.63	0.01	0.28	0.23	0.54	0.08	0.06	0.58	0.02	0.11	0.33	0.01	0.22	0.04	0.24	0.27	0.58	0.18	0.02	21.55	0.12	0.74	0.2	0	0.39	0.03	0.83	0.01	0.03	0	0.01	0	0	0.01	0.12	0.06	0.19	3.79
0.87	0.25	0.07	0.98	0.16	0.22	0.86	0.37	0.28	5.2	0.1	1.1	0.75	0.06	2.32	0.38	0.42	0.21	0.28	2.89	0.05	0.34	0.38	0.05	2.33	0.03	0.13	0.01	0.2	0.11	0	5.95	0.46	0.94	0.48	0.02	0.92	0.04	1.18	0	0	0	0	0.01	0	0	0.33	0.02	0.39	5.08
0.28	0.23	0.04	0.97	0.15	0.18	0.61	0.1	0.06	0.24	0.02	0.18	0.43	0.02	0.08	0.31	0.17	0.02	0.09	0.22	0	0.06	0.09	0	0.55	0.08	0.17	0.03	0.17	0.05	0.03	5.66	0.32	0.51	0.2	0.02	0.2	0.06	0.66	0.02	0.02	0	0	0	0.02	0.03	0.11	0.08	0.42	2.51
0.24	0.11	0.05	1.1	0.14	0.49	0.65	0.35	0.14	0.34	0.03	0.32	0.48	0.13	0.21	0.37	0.3	0.01	0.13	0.51	0.04	0.05	0.13	0.01	0.95	0	0.09	0.01	0.95	0.06	0.03	4.85	0.27	0.51	0.35	0.01	0.3	0.07	0.81	0	0	0	0.03	0	0.01	0.01	0.07	0.01	0.26	3.06
0.08	0.22	0.05	0.54	0.1	0.11	0.23	0.51	0.54	0.8	0.12	0.65	0.24	0.26	0.37	0.1	0.46	0.12	0.11	0.25	0.09	0.18	0.23	0.03	0.19	0	0.89	0.06	0.21	0.19	0.05	8.23	0.12	0.56	0.11	0.02	0.16	0.05	0.79	1.07	0.05	0	0	0	0.01	0	0.08	2.85	0.32	10.72
0.11	0.01	0.04	0.08	2.01	0.03	0.05	0.03	0	0.01	0	0.04	0.05	0	0.01	0	0.03	0.01	0.07	0.01	0.01	0	0	0	0.05	0.02	1.89	0.37	0.06	0.05	0.01	3.8	0.04	0.43	0.02	0.01	0.01	0.04	0.46	0	0	0	0.02	0	0.06	0.02	0.1	0.01	0.19	0.69
0.31	0.06	0.09	1.25	0.37	0.62	0.87	0.32	0.21	0.38	0.04	0.4	0.94	0.19	0.21	0.8	0.21	0.09	0.15	0.22	0.04	0.01	0.1	0	1.11	0.37	0.56	0.25	0.67	0.09	0.11	8.14	0.38	0.83	0.35	0.01	0.27	0.1	1.03	0.46	0.02	0	0	0	0	0.01	0.21	1.09	0.46	2.76
0.06	0.07	0.05	1.17	0.13	0.18	0.17	1.76	1.87	1.99	0.64	1.45	0.15	0.92	0.55	0.28	0.71	0.31	0.16	0.42	0.35	0.35	0.34	0.05	0.62	0.18	0.65	0.09	0.61	0.1	0.28	3.92	0.22	0.93	0.11	0.01	0.21	0.09	1.58	2.47	0.01	0	0.02	0	0.04	0.01	0.07	8.57	0.37	9.71
0.09	0.01	0.04	0.02	1.61	0.03	0.03	0.02	0	0.02	0	0.03	0.04	0	0	0.02	0.02	0	0.01	0.01	0	0.01	0.01	0	0.01	0	0.27	0.03	0.02	0.01	0	0.79	0.03	0.36	0.01	0	0.03	0.04	0.45	0	0.01	0	0.01	0	0.02	0.01	0.06	0.03	0.11	0.7
0.09	0.01	0.08	0.03	1.85	0.03	0.05	0.15	0.02	0.16	0	0.17	0.21	0.09	0.15	0.18	0.23	0.1	0.02	0.03	0.02	0.09	0.03	0.01	0.08	0.02	6.88	0.06	0.05	0.04	0	1.85	0.13	0.54	0.05	0.03	0.11	0.03	0.49	0.01	0	0	0	0	0.02	0.01	0.07	0.02	0.08	1.76
0.52	0.01	0.04	0.03	0.68	0.01	0.01	0.01	0.01	0.06	0.01	0.33	0.42	0.02	0.02	0.01	0.03	0.01	0.01	0.02	0.02	0.01	0.04	0.03	0.01	0	0.35	0.02	0.01	0.01	0	0.73	0.07	1.66	0.02	0.01	0.02	0.18	2.11	0.01	0	0.02	0.01	0	0.02	0.02	0.4	0.01	1.41	2.42
0.12	0.01	0.06	0.02	1.87	0.01	0.03	0.02	0	0.02	0	0.03	0.05	0	0.01	0.01	0.01	0.01	0	0.01	0	0	0	0	0.01	0.01	0.65	0.09	0.14	0.04	0.01	6.84	0.04	0.45	0.01	0.01	0.01	0.02	0.5	0	0	0.01	0	0	0.01	0.01	0.03	0	0.09	0.62
0.12	0.26	0.1	0.42	1.83	0.07	0.27	0.08	0.02	0.09	0.02	0.08	0.12	0.03	0.05	0.05	0.05	0.01	0.13	0.1	0	0.01	0.03	0	0.17	0.01	0.05	0.02	0.14	0.12	0.01	5.87	0.08	0.7	0.07	0.02	0.11	0.01	0.57	0.01	0.02	0	0.02	0	0.06	0.01	0.02	0.03	0.32	3.01
0.17	0.22	0.08	0.78	1.24	0.01	0.28	0.14	0.08	0.65	0.01	0.17	0.17	0	0.04	0.06	0.15	0.02	0.22	0.18	0.01	0.06	0.13	0.01	0.39	0	0.12	0	0.13	0.06	0	3.22	0.2	1.83	0.08	0.01	0.24	0.04	1.47	0.01	0	0	0.01	0.01	0.02	0	0.07	0.02	0.28	10.15
0.13	0.22	0.07	0.85	1.75	0.24	0.44	0.31	0.11	0.14	0.09	0.09	0.31	0.02	0.05	0.09	0.32	0.01	0.14	0.16	0.01	0.03	0.05	0	0.66	0.01	0.15	0.06	0.21	0.06	0.01	9.74	0.23	0.43	0.1	0.01	0.17	0.04	0.89	0	0.03	0	0.01	0	0.01	0	0.09	0	0.28	2.77
0.16	0.24	0.1	0.46	3.06	0.16	0.21	0.03	0.02	0.08	0	0.02	0.17	0.01	0.03	0.03	0.12	0.03	0.1	0.07	0.01	0.03	0.04	0	0.18	0.01	0.03	0.02	0.34	0.11	0.01	11.02	0.15	0.42	0.09	0	0.05	0.03	0.65	0.01	0.01	0	0.02	0	0.02	0	0.09	0.01	0.18	2.65
0.3	2.88	0.05	0.62	0.09	0.01	0.24	0.15	0.53	0.7	0.04	0.75	0.63	0.01	0.08	0.22	0.42	0.06	0.07	0.6	0.02	0.12	0.32	0	0.15	0.02	0.09	0.11	0.35	0.08	0.01	11.62	0.11	0.74	0.23	0	0.47	0.06	1.04	0	0.09	0	0.01	0.01	0	0	0.13	0.04	0.16	4.02
0.31	0.11	0.11	1.17	0.28	0.06	0.21	0.3	0.11	1.51	0.03	0.25	0.17	0.02	0.2	0.14	0.25	0.05	0.28	0.42	0.01	0.05	0.09	0.02	0.7	0.03	0.27	0.02	0.14	0.2	0.01	5.82	0.21	2.31	0.19	0	0.31	0.04	1.76	0.02	0.01	0	0	0	0.02	0	0.06	0.03	0.29	13.12
0.27	0.1	0.09	0.97	0.06	0.27	0.64	0.13	0.08	0.49	0.05	0.24	0.55	0.05	0.26	0.3	0.2	0.05	0.1	0.43	0.02	0.04	0.09	0	0.7	0.12	0.27	0.09	0.19	0.09	0.02	7.6	0.18	0.65	0.21	0.01	0.24	0.05	0.85	0.02	0.02	0	0.01	0.01	0.01	0.02	0.15	0.07	0.35	2.71
0.21	0.08	0.05	0.51	0.04	0.07	0.18	0.62	0.54	1.35	0.2	0.7	0.23	0.32	0.83	0.1	0.56	0.23	0.17	0.42	0.11	0.1	0.25	0.04	0.39	0.06	1.56	0.08	0.27	0.25	0.04	11.48	0.1	0.78	0.18	0	0.15	0.05	0.83	0.62	0.02	0	0.01	0	0.01	0	0.06	2.07	0.2	10.02
0.36	0.05	0.06	0.72	0.03	0.16	0.96	0.1	0.06	0.53	0.03	0.24	0.31	0.02	0.33	0.13	0.15	0.03	0.15	0.3	0	0.03	0.11	0	0.56	0.04	0.25	0.07	1.13	0.54	0.03	43.97	0.15	0.57	0.18	0.01	0.28	0.03	0.66	0.02	0.05	0	0.02	0	0.01	0.02	0.15	0.02	0.37	2.62
0.04	0.02	0.02	0.07	0.02	0.03	0.03	0.01	0.01	0.03	0	0.01	0.04	0.01	0.02	0.01	0	0.01	0	0.02	0.03	0.01	0	0	0.04	0	0.13	0.01	0.3	0.09	0	10.76	0.02	0.2	0.02	0	0.02	0	0.24	0	0	0	0.02	0	0.01	0.01	0.02	0	0.09	0.98
0.68	0.19	0.04	1.46	0.06	0.14	0.54	0.4	1.17	2.7	0.16	0.69	0.67	0.08	2.29	0.09	0.56	0.54	0.18	1.17	0.03	0.12	0.34	0	1.12	0.01	0.29	0.03	0.21	0.2	0	7.83	0.27	0.5	0.3	0	0.26	0.02	0.8	0.01	0.01	0	0	0.01	0	0.01	0.26	0.03	0.14	3.46
0.1	0.14	0.01	0.78	0.01	0.03	0.12	0.15	0.1	3.09	0.05	0.11	0.24	0.02	0.26	0.03	0.19	0.07	0.06	0.15	0	0.12	0.07	0	0.21	0	0.04	0.02	0.18	0.03	0	5.78	0.06	0.49	0.07	0	0.11	0.03	0.42	0	0	0	0	0	0	0	0.04	0	0.04	1.35
0.23	0.11	0.16	0.6	0.4	0.17	0.3	0.08	0.02	0.2	0.02	0.04	0.15	0.06	0.09	0.06	0.05	0.04	0.11	0.19	0.01	0.03	0.02	0	0.25	0.03	0.23	0.04	0.31	0.19	0	9.82	0.17	1.01	0.16	0	0.19	0.02	0.74	0.01	0.02	0	0.01	0	0.05	0.01	0.08	0.01	0.32	4.36
0.31	0.09	0.16	0.94	0.15	0.31	0.41	0.25	0.05	0.4	0.15	0.13	0.31	0.03	0.19	0.1	0.57	0.05	0.14	0.26	0.01	0.08	0.07	0	1.09	0.06	0.34	0.14	0.57	0.2	0.02	18.7	0.2	0.61	0.16	0	0.23	0.04	1.08	0	0	0	0.01	0	0.03	0.01	0.14	0.04	0.41	3.44
0.22	0.14	0.09	0.76	0.45	0.26	0.34	0.04	0.05	0.21	0.01	0.04	0.19	0.03	0.09	0.04	0.23	0.03	0.17	0.2	0.01	0.03	0.03	0.01	0.32	0.05	0.19	0.15	0.38	0.18	0.01	15.86	0.25	0.64	0.22	0.01	0.22	0.05	1.05	0.01	0.01	0	0.02	0	0.02	0.01	0.12	0.02	0.23	3.83
0.07	0.05	0.04	0.13	0.14	0.06	0.13	0.03	0.02	0.29	0.02	0.07	0.03	0.01	0.05	0.01	0.05	0.02	0.02	0.08	0.01	0.02	0.01	0	0.13	0.14	0.14	0.05	0.22	0.14	0.02	9.68	0.03	0.29	0.08	0	0.09	0.02	0.23	0	0	0	0	0	0.01	0	0.05	0.03	0.17	1.23
0.89	0.14	0.17	0.95	0.08	0.29	1.14	0.44	0.22	3.83	0.13	0.9	0.82	0.06	1.51	0.37	0.45	0.12	0.43	1.92	0.05	0.14	0.31	0.03	1.89	0.03	0.22	0.12	0.45	0.21	0	18.36	0.36	0.75	0.4	0.01	0.63	0.03	1.13	0.02	0.01	0	0.01	0.01	0.01	0.01	0.26	0.02	0.76	6.03
0.43	0.19	0.13	1.12	0.12	0.23	1.36	0.09	0.07	0.38	0.05	0.24	0.47	0.03	0.19	0.13	0.1	0.01	0.21	0.14	0.03	0.03	0.1	0	0.59	0	0.11	0.02	0.53	0.64	0.02	19.86	0.23	0.43	0.18	0.04	0.29	0.04	0.95	0.03	0.07	0.02	0.03	0	0.01	0	0.21	0.03	0.61	3.4
0.11	0.25	0.23	0.44	0.18	0.14	0.41	0.16	0.09	0.15	0.07	0.11	0.21	0.07	0.04	0.07	0.18	0.02	0.04	0.14	0.02	0.03	0.05	0	0.16	0.1	0.44	0.05	0.49	0.24	0	12.88	0.09	0.38	0.07	0.03	0.13	0.06	0.62	0.03	0.03	0	0	0	0.01	0	0.07	0.13	0.99	2.34
0.33	0.3	0.04	1.1	0.11	0.09	0.48	0.39	0.97	1.59	0.13	0.68	0.76	0.04	1.33	0.17	0.45	0.47	0.23	0.76	0.02	0.12	0.43	0	0.72	0	0.19	0.04	0.22	0.11	0.02	7.03	0.25	0.39	0.41	0.01	0.25	0	0.82	0	0.01	0	0.01	0	0	0	0.24	0.02	0.13	3.31
0.24	0.22	0.09	0.76	0.11	0.12	0.29	0.18	0.29	1.88	0.06	0.57	0.22	0.02	0.15	0.45	0.14	0.08	0.09	0.22	0.01	0.12	0.19	0.01	0.31	0.01	0.17	0.02	0.11	0.08	0.01	3.02	0.12	0.72	0.07	0.01	0.24	0.06	1.25	0.02	0.02	0	0	0	0	0.01	0.1	0.01	0.16	3.51
0.09	0.01	0.05	0.04	1.12	0.01	0.02	0.01	0	0.01	0	0.04	0.03	0	0	0.01	0.01	0	0.05	0.01	0	0	0.01	0	0.04	0.02	3.24	0.03	0.02	0.03	0	1.38	0.02	0.46	0.01	0.01	0.02	0.05	0.5	0	0.02	0	0.06	0	0.12	0	0.06	0.01	0.35	0.67
0.15	0.05	0.03	0.67	0.35	0.46	0.6	0.46	0.35	0.36	0.2	0.26	0.58	0.29	0.15	0.53	0.37	0.03	0.12	0.26	0.11	0.03	0.11	0.01	1.35	0.09	0.29	0.05	21.47	0.03	0.1	6.48	0.42	0.46	0.27	0.04	0.19	0.05	0.81	0.31	0.01	0	0.06	0	0.07	0.04	0.05	1.16	0.26	2.32
0.22	0.26	0.12	0.45	0	0.15	0.74	0.2	1.1	3.87	0.4	4.24	0.81	0.05	0.92	0.76	0.48	0.54	0.08	2.13	0.11	0.65	0.49	0.03	0.25	0	0.06	0.02	0	0.09	0.15	0.02	0.25	1.6	0.12	0.18	0.16	0.14	1.55	0.02	0.05	1.07	0.05	0.01	0.04	0	0.17	0	0.19	8.23
0.19	0.12	0.22	0.46	0	0.27	0.46	0.23	0.28	1.34	0.22	0.56	0.24	0.06	0.44	0.18	0.23	0.15	0.32	0.55	0.05	0.21	0.19	0.02	0.5	0.03	0.03	0.01	0	0.08	0.17	0.13	0.24	1.36	0.16	0.18	0.25	0.12	0.81	0.01	0.2	1.34	0.17	0.01	0.15	0	0.16	0	0.46	7.26
0.05	0.1	0.02	0.08	0	0.03	0.07	0.08	0.04	0.16	0.02	0.1	0.12	0.01	0.08	0.08	0.03	0.03	0.02	0.07	0.01	0.04	0.03	0	0.1	0	0.03	0	0	0.01	0.03	0.14	0.03	0.18	0.04	0.07	0.07	0.04	0.13	0.01	0.05	0.34	0.02	0	0.02	0	0.04	0	0.03	0.93
0.03	0.01	0.06	0.16	0	0.04	0.1	0.03	0.05	0.2	0.01	0.09	0.07	0	0.07	0.04	0.06	0.02	0.01	0.06	0	0.02	0.04	0	0.02	0.01	0.03	0.01	0	0.01	0.1	0.09	0.03	0.23	0.02	0.07	0.05	0.04	0.17	0.01	0.01	0.26	0.02	0.01	0.01	0	0.05	0	0.06	0.99
0.19	0.09	0.17	0.31	0	0.18	0.24	0.48	0.24	1.48	0.17	0.86	0.34	0.09	0.46	0.13	0.16	0.29	0.5	0.38	0.09	0.44	0.42	0.04	0.4	0.01	0.06	0.06	0	2.51	0.17	0.1	0.18	1.31	0.13	1.43	0.14	0.16	0.89	0.05	0.1	1.04	0.07	0.02	0.11	0	0.19	0.01	0.22	5.31
0.11	0.07	0.04	0.2	0	0.13	0.39	0.35	0.19	0.85	0.04	0.3	0.3	0.02	0.26	0.24	0.31	0.15	0.11	0.21	0.03	0.12	0.18	0.01	0.25	0.01	0.03	0.01	0	0.06	0.04	0.02	0.17	0.35	0.1	0.08	0.16	0.09	0.35	0.01	0.02	0.29	0.02	0.01	0.01	0	0.09	0	0.07	1.8
0.12	0.11	0.1	0.2	0	0.22	0.73	0.24	0.23	1.6	0.19	0.58	0.61	0.04	0.31	0.34	0.22	0.1	0.34	0.76	0.03	0.37	0.19	0	1.38	0	0.04	0	0	0.03	0.08	0.13	0.23	1.45	0.06	0.13	0.14	0.16	1.02	0.04	0.06	0.69	0.05	0	0.02	0.01	0.19	0.01	0.13	6.51
0.04	0.04	1.28	0.1	0	0.02	0.07	0.04	0.07	0.23	0.02	0.26	0.06	0.01	0.11	0.08	0.02	0.07	0.02	0.09	0.03	0.04	0.07	0	0.09	0.13	0.23	0.02	0.03	0.06	0.12	2.1	0.02	0.21	0.01	0.06	0.07	0.07	0.19	0	0.05	0.24	0.02	0.01	0.03	0	0.05	0	0.08	0.81
0.16	0.01	0.1	1.33	0	0.05	0.13	0.02	0.08	0.3	0.02	0.11	0.1	0.02	0.15	0.02	0.07	0.01	0.07	0.15	0.01	0.05	0.09	0	0.03	0	0.11	0.01	0	0.01	0.26	0.09	0.1	1.22	0.1	0.09	0.05	0.05	0.66	0.02	0.02	0.47	0.02	0	0.02	0	0.11	0	0.13	9.48
0.05	0.05	0.02	0.12	0	0.09	0.61	0.19	0.04	0.67	0.01	0.15	0.2	0.01	0.12	0.32	0.16	0.14	0.23	0.13	0	0.04	0.07	0.03	0.35	0	0.01	0.01	0	0.03	0.06	0.02	0.12	0.31	0.05	0.04	0.16	0.06	0.21	0	0.03	0.13	0.01	0	0.03	0	0.09	0.01	0.1	1
0.01	0.03	0.25	0.07	0	0.06	0.14	0.15	0.06	0.21	0.01	0.17	0.06	0.02	0.1	0.07	0.12	0.05	0.09	0.07	0.01	0.02	0.03	0	0.06	0.13	0.06	0.03	0	0.05	0.47	0.12	0.05	0.08	0.04	0.15	0.09	0.13	0.1	0	0.2	0.37	0.03	0	0.3	0	0.04	0	0.12	0.61
0.26	0.11	0.05	0.14	0	0.3	0.83	1.1	0.25	1.11	0.08	1.64	0.16	0.21	0.27	0.8	0.73	0.57	1.46	1.32	0.05	0.46	0.21	0.05	0.4	0	0.37	0.01	0	0.04	0.2	0.06	0.15	1.18	0.14	0.08	0.15	0.12	0.91	0.01	0.03	0.35	0.02	0.01	0.04	0	0.09	0.13	0.09	4.79
0.34	0.24	0.07	0.39	0	0.29	1.49	0.82	0.36	2.58	0.11	1.92	1.28	0.07	1.03	0.73	1.09	0.92	0.27	1.02	0.06	0.29	0.46	0.06	0.55	0.02	0.04	0.04	0	1.73	0.26	0.06	0.34	1.58	0.21	0.13	0.29	0.2	1.29	0	0.06	0.69	0.02	0.03	0.07	0	0.19	0	0.23	6.94
0.29	0.19	0.09	0.73	0	0.29	0.65	0.44	0.07	1.61	0.09	0.61	0.24	0.04	0.32	0.43	0.47	0.27	1.11	0.82	0.02	0.11	0.11	0.03	1.72	0	0.04	0	0	0.09	0.17	0.28	0.31	1.13	0.23	0.09	0.37	0.18	0.66	0	0.17	0.66	0.05	0.01	0.13	0.01	0.15	0	0.22	9
0.14	0.43	0.04	0.18	0	0.08	0.25	0.29	0.02	0.42	0.02	0.18	0.32	0.04	0.08	0.9	0.15	0.12	0.1	0.3	0.01	0.12	0.06	0.01	0.68	0.02	0.17	0.05	0.01	0.11	0.56	0.35	0.17	0.36	0.16	0.13	0.24	0.09	0.2	0.01	0.11	0.5	0.03	0	0.08	0	0.08	0	0.06	1.67
0.04	0.05	0.05	0.18	0	0.13	0.3	0.1	0.06	0.27	0	0.14	0.12	0.01	0.11	0.1	0.11	0.06	0.08	0.09	0	0.02	0.05	0	0.1	0	0.02	0	0	0.07	0.12	0.03	0.04	0.28	0.05	0.04	0.1	0.07	0.22	0.01	0.03	0.29	0.02	0.02	0.05	0	0.08	0.01	0.11	1.12
0.2	0.19	0.1	0.19	0	0.23	0.66	1.04	0.06	1.56	0.19	0.92	0.45	0.1	0.38	0.38	0.57	0.51	0.89	0.35	0.09	0.33	0.35	0.06	0.7	0.02	0.06	0.04	0	2.38	0.4	0.09	0.22	1.05	0.17	0.81	0.38	0.17	0.61	0.02	0.06	0.3	0.04	0.03	0.15	0	0.21	0.01	0.19	4.28
0.24	0.32	0.06	0.31	0	0.27	1.04	1.57	0.07	2.01	0.03	0.33	0.54	0.06	0.38	1.25	0.87	0.33	0.47	0.91	0.03	0.14	0.25	0.02	1.95	0.01	0.04	0.02	0	0.14	0.14	0.07	0.31	0.46	0.26	0.09	0.37	0.13	0.41	0	0.05	0.28	0.01	0.02	0.07	0	0.21	0.01	0.09	2.99
0.1	0.13	0.11	0.1	0	0.34	1.23	0.54	0.12	1.33	0.04	0.25	0.7	0.04	0.26	0.75	0.4	0.21	0.82	0.55	0.01	0.15	0.1	0.01	1.26	0	0.02	0	0	0.07	0.2	0.06	0.24	0.96	0.12	0.08	0.2	0.15	0.78	0.02	0.06	0.41	0.05	0.01	0.07	0	0.14	0.01	0.08	4.4
0.13	0.26	0.8	0.18	0	0.11	0.41	0.41	0.57	0.89	0.03	5	0.18	0.01	0.26	0.96	0.25	0.4	0.22	0.44	0.03	0.06	0.2	0.01	0.47	0	0.13	0.09	0	0.24	0.31	0.21	0.1	0.43	0.13	0.11	0.29	0.12	0.3	0.01	0.11	0.3	0.07	0.01	0.08	0	0.13	0	0.17	1.47
0.13	0.08	0.14	0.67	0	0.12	0.56	0.17	0.09	0.42	0.04	0.11	0.22	0.04	0.25	0.1	0.18	0.1	0.56	0.11	0.04	0.05	0.08	0.04	0.15	0.01	0.34	0	0	0.11	0.4	0.19	0.23	1.19	0.16	0.13	0.17	0.11	0.75	0.02	0.04	0.64	0.04	0	0.04	0.01	0.13	0.02	0.22	6
0.16	0.18	0.1	0.4	0	0.19	0.5	0.15	0.97	3.25	0.18	2.4	0.36	0.01	0.48	0.63	0.23	0.28	0.1	1.77	0.1	0.43	0.34	0.01	0.19	0.01	0.02	0.01	0	0.05	0.08	0.03	0.16	1.06	0.08	0.25	0.15	0.14	0.66	0.01	0.18	1.26	0.07	0.01	0.03	0.01	0.1	0.01	0.14	4.68
0.53	0.1	0.2	0.62	0	0.28	0.47	0.58	0.57	1.07	0.53	0.79	0.21	0.05	0.49	0.22	0.18	0.13	0.21	1.85	0.11	0.53	0.4	0.01	0.24	0	0.06	0.02	0	0.03	0.16	0.05	0.21	1.44	0.15	0.14	0.28	0.18	1.23	0	0.09	1	0.09	0.02	0.07	0	0.26	0.01	0.4	7.19
0.06	0.06	0.04	0.14	0	0.05	0.07	0.03	0.03	0.17	0.01	0.1	0.1	0.01	0.08	0.1	0.03	0.03	0.03	0.13	0.01	0.03	0.04	0	0.11	0.01	0.03	0.01	0	0.43	0.19	0.02	0.07	0.32	0.03	0.07	0.1	0.08	0.26	0.01	0.09	0.52	0.13	0.01	0.07	0	0.08	0	0.05	1.6
0.05	0.02	0.03	0.22	0	0.03	0.12	0.03	0.15	0.39	0.04	0.25	0.12	0.02	0.14	0.07	0.07	0.04	0.03	0.09	0.02	0.04	0.07	0	0.02	0	0.03	0	0	0.03	0.04	0.03	0.03	0.28	0.02	0.05	0.06	0.03	0.25	0	0.02	0.25	0.02	0	0.02	0	0.08	0	0.07	1.09
0.1	0.05	0.14	0.32	0	0.08	0.25	0.31	0.18	0.57	0.16	0.37	0.21	0.06	0.2	0.2	0.17	0.08	0.02	0.19	0.03	0.14	0.17	0.01	0.08	0.07	2.91	0.25	0	0.13	7.58	0.23	0.12	1.14	0.09	0.28	0.12	0.1	0.81	0.01	0.11	3.33	0.07	0.01	0.06	0.01	0.11	0.01	0.13	4.04
0.06	0.02	0.04	0.21	0	0.04	0.25	0.37	0.21	1.22	0.08	0.36	0.24	0.03	0.57	0.27	0.42	0.3	0.06	0.18	0.05	0.14	0.2	0.02	0.1	0.01	0.11	0.01	0	0.01	0.18	0.03	0.1	0.45	0.07	0.09	0.08	0.04	0.45	0.02	0.03	0.54	0.02	0.01	0.01	0	0.08	0	0.31	2.82
0.09	0.05	0.06	0.3	0	0.12	0.34	0.15	0.24	1.11	0.1	0.42	0.38	0.02	0.32	0.27	0.23	0.11	0.07	0.4	0.04	0.43	0.15	0	0.51	0.02	0.06	0.01	0	0.02	0.08	0.05	0.12	0.68	0.05	0.23	0.1	0.21	0.49	0.02	0.03	0.72	0.02	0.01	0.03	0.01	0.09	0	0.15	3.49
0.06	0.02	0.14	0.26	0	0.09	0.25	0.15	0.07	0.49	0.03	0.15	0.11	0.07	0.15	0.07	0.08	0.04	0.06	0.1	0.06	0.07	0.06	0.01	0.19	0.02	0.07	0	0	0.01	0.12	0.09	0.04	0.89	0.06	0.14	0.03	0.22	0.53	0.01	0.09	0.46	0.07	0	0.07	0	0.08	0	0.24	2.66
0.42	0.03	0.07	1.18	0	0.14	0.33	0.06	0.48	1.14	0.05	0.29	0.26	0.05	0.5	0.06	0.16	0.04	0.11	0.42	0.04	0.21	0.48	0.02	0.06	0	0.02	0	0	0.02	0.04	0.02	0.45	2.03	0.24	0.14	0.24	0.15	1.27	0.01	0.03	0.59	0.04	0.01	0.05	0	0.34	0	0.1	24.14
0.03	0.06	0.03	0.06	0	0.11	0.6	0.23	0.03	0.91	0.03	0.2	0.13	0.03	0.15	0.26	0.24	0.1	0.25	0.16	0.02	0.16	0.13	0	0.58	0	0.02	0	0	0.02	0.07	0.02	0.12	0.3	0.07	0.02	0.1	0.17	0.19	0.02	0.02	0.17	0.02	0	0.06	0	0.1	0	0.08	1.22
0.23	0.13	0.13	0.32	0	0.28	0.66	0.32	0.06	1.1	0.01	0.25	0.16	0.01	0.36	0.29	0.17	0.4	0.31	0.36	0	0.07	0.1	0.01	0.26	0.06	0.11	0.11	0	2.85	1.65	0.09	0.2	0.47	0.29	0.09	0.34	0.22	0.33	0.01	0.06	0.76	0.05	0.04	0.06	0	0.1	0.05	0.18	2.48
0.18	0.25	0.11	0.25	0	0.45	1.02	0.61	0.18	2.12	0.08	1.04	0.6	0.02	0.42	0.62	0.46	0.54	0.4	0.62	0.04	0.23	0.26	0.02	0.44	0.02	0.09	0.02	0	0.18	0.25	0.03	0.19	0.8	0.15	0.17	0.25	0.21	0.56	0.01	0.23	1.06	0.07	0.03	0.09	0	0.15	0.03	0.15	4.08
0.29	0.13	0.1	0.47	0	0.35	0.65	0.49	0.19	1.14	0.23	0.59	0.21	0.08	0.41	0.33	0.35	0.24	0.67	0.72	0.08	0.16	0.29	0.02	0.79	0.01	0.05	0.02	0	0.05	0.34	0.07	0.18	0.77	0.11	0.07	0.26	0.18	0.85	0	0.12	0.56	0.06	0.01	0.12	0	0.19	0	0.31	5.13
0.08	0.24	0.06	0.16	0	0.09	0.22	0.17	0.01	0.21	0	0.04	0.2	0	0.07	0.58	0.12	0.08	0.15	0.3	0	0.06	0.06	0	0.46	0	0.08	0.01	0	0.1	0.3	0.03	0.14	0.28	0.15	0.06	0.23	0.13	0.28	0	0.13	0.45	0.11	0.01	0.13	0	0.1	0	0.08	1.88
0.11	0.05	0.08	0.36	0	0.12	0.34	0.21	0.19	0.84	0.01	0.38	0.31	0.06	0.25	0.23	0.25	0.12	0.18	0.11	0.06	0.05	0.11	0.01	0.15	0.06	0.05	0.05	0	2.24	1.31	0.09	0.06	0.38	0.05	0.07	0.17	0.07	0.4	0.01	0.05	0.22	0.01	0.01	0.07	0	0.1	0	0.06	1.56
0.09	0.11	0.16	0.18	0	0.14	0.47	0.46	0.14	0.66	0.06	0.51	0.29	0.02	0.34	0.38	0.38	0.29	0.19	0.22	0.06	0.1	0.17	0.03	0.19	0.16	0.21	0.34	0	2.21	6.51	0.28	0.09	0.73	0.11	0.18	0.29	0.15	0.38	0.02	0.15	2.69	0.11	0.02	0.12	0	0.15	0.02	0.27	3.12
0.11	0.07	0.12	0.2	0	0.2	0.65	2.16	0.16	3.03	0.04	0.55	0.59	0.03	0.84	1.64	1.05	0.74	0.34	0.46	0.1	0.17	0.38	0.1	0.56	0.17	0.12	0.01	0	0.05	0.17	0.49	0.23	0.32	0.14	0.07	0.16	0.06	0.5	0.01	0.06	0.4	0	0.02	0.04	0	0.1	0.01	0.32	2.28
0.11	0.12	0.1	0.3	0	0.18	0.63	0.42	0.15	1.03	0.04	0.41	0.56	0.05	0.3	0.45	0.36	0.25	0.21	0.17	0.01	0.18	0.07	0.01	0.54	0.01	0.33	0.01	0	0.03	0.39	0.11	0.1	0.56	0.1	0.43	0.22	0.25	0.33	0.01	0.11	0.77	0.05	0.03	0.1	0.02	0.07	0	0.21	2.47
0.08	0.06	0.12	0.18	0	0.21	0.49	0.37	0.01	0.63	0.03	0.19	0.18	0.03	0.12	0.18	0.15	0.11	0.12	0.12	0.04	0.06	0.06	0	0.3	0.01	0.04	0.01	0	0.04	0.13	0.1	0.08	0.59	0.11	0.11	0.11	0.32	0.42	0.01	0.11	0.37	0.09	0.01	0.06	0	0.06	0	0.24	1.95
0.28	0.09	0.08	0.63	0.01	0.31	0.81	0.36	0.24	1.27	0.04	0.29	0.51	0.05	0.65	0.21	0.42	0.19	0.44	0.33	0.08	0.15	0.5	0.03	0.31	0.01	0.01	0.01	0	0.05	0.12	0.03	0.41	1.66	0.31	0.1	0.42	0.19	1	0.01	0.09	0.43	0.03	0.02	0.08	0	0.51	0.01	0.12	8.69
0.05	0.02	0.02	0.06	0	0.05	0.27	0.04	0.03	0.36	0.02	0.11	0.1	0	0.09	0.12	0.07	0.07	0.1	0.09	0.01	0.03	0.05	0.01	0.14	0.02	0.02	0	0	0.01	0.05	0.04	0.05	0.31	0.03	0.01	0.05	0.03	0.21	0	0.02	0.12	0.01	0	0.01	0	0.05	0.02	0.06	1.21
0.05	0.02	1.41	0.09	0	0.03	0.09	0.07	0.13	0.31	0.03	0.34	0.09	0.03	0.22	0.03	0.13	0.05	0.03	0.07	0	0.01	0.06	0.01	0.03	20.48	1.22	0.1	0.02	0.66	0.3	2.57	0.07	0.47	0.03	0.13	0.08	0.15	0.31	0.01	0.15	0.41	0.03	0.02	0.25	0	0.03	0	0.26	1.67
0.12	0.03	0.05	0.17	0	0.19	0.48	0.41	0.07	0.98	0.05	0.61	0.13	0.05	0.31	0.39	0.33	0.24	0.3	0.53	0.06	0.07	0.18	0.01	0.2	0.03	0.05	0.01	0.01	0.02	0.16	0.07	0.18	0.52	0.06	0.05	0.14	0.06	0.37	0.02	0.02	0.31	0.02	0.01	0.04	0	0.04	0.31	0.11	3.71
0.31	0.16	0.07	0.43	0	0.08	0.58	0.2	0.26	1.25	0.12	1.87	0.5	0.07	0.47	0.27	0.64	0.32	0.08	0.77	0.06	0.2	0.32	0.02	0.1	0.04	0.24	0.03	0	0.06	1.11	0.07	0.27	2.38	0.1	0.04	0.08	0.11	1.57	0.01	0.04	0.5	0.02	0	0.02	0	0.08	0.03	0.12	22.06
0.16	0.08	0.1	0.33	0	0.15	0.4	0.1	0.1	1	0.07	0.41	0.15	0.06	0.32	0.3	0.2	0.22	0.36	0.38	0.02	0.09	0.12	0.02	0.31	0.04	0.08	0.01	0	0.04	0.12	0.09	0.14	1.06	0.11	0.05	0.22	0.14	0.58	0.01	0.19	0.7	0.06	0.02	0.07	0	0.09	0.04	0.2	5.37
0.06	0.16	0.03	0.1	0	0.02	0.11	0.1	0.02	0.19	0.02	0.19	0.18	0.04	0.08	0.13	0.06	0.04	0.05	0.09	0.01	0.05	0.06	0.01	0.09	0.06	0.86	0.02	0.07	0.04	0.35	14.65	0.06	0.39	0.07	0.05	0.11	0.09	0.22	0.01	0.04	0.4	0.05	0.01	0.03	0	0.07	0.03	0.04	2.57
0.16	0.13	0.09	0.15	0	0.14	0.27	0.97	0.13	1.78	0.32	1.75	0.17	0.11	0.23	0.16	0.25	0.29	1.14	0.46	0.08	0.76	0.34	0.07	0.73	0.05	0.09	0.01	0	0.32	0.09	0.14	0.11	1.48	0.11	0.42	0.14	0.18	0.7	0.02	0.05	0.3	0.03	0.01	0.07	0	0.06	0.04	0.16	11.37
0.12	0.1	0.06	0.27	0	0.15	0.57	0.55	0.13	1.21	0.04	0.39	0.44	0.02	0.44	0.3	0.47	0.27	0.23	0.23	0.03	0.12	0.21	0.02	0.39	0.07	0.11	0.2	0	2.73	1.2	0.66	0.2	0.7	0.18	0.05	0.25	0.12	0.52	0.01	0.04	0.35	0.02	0.02	0.03	0	0.16	0.03	0.12	3.16
0.06	0.05	0.07	0.08	0	0.18	0.61	0.19	0.19	0.66	0.05	0.3	0.35	0.02	0.19	0.25	0.14	0.08	0.2	0.23	0.02	0.09	0.1	0.01	0.27	0.01	0.02	0.01	0	0.02	0.08	0.08	0.15	1	0.04	0.05	0.1	0.13	0.52	0.02	0.04	0.31	0.09	0	0.02	0	0.06	0.03	0.06	4.75
0.14	0.18	0.51	0.17	0	0.07	0.39	0.14	0.21	0.64	0.03	0.93	0.14	0.01	0.33	0.33	0.13	0.34	0.07	0.25	0.02	0.06	0.2	0.01	0.13	0.07	0.05	0.07	0.01	3.47	0.17	0.43	0.1	1.02	0.11	0.09	0.15	0.19	0.46	0.02	0.18	0.45	0.13	0.02	0.07	0	0.05	0.07	0.18	3.44
0.15	0.02	0.12	0.39	0	0.07	0.22	0.04	0.05	0.31	0.03	0.1	0.07	0.02	0.13	0.02	0.1	0.04	0.11	0.1	0.03	0.04	0.1	0.01	0.03	0.04	0.05	0.02	0	0.02	0.08	0.1	0.17	1.42	0.05	0.04	0.07	0.07	0.56	0.06	0.03	0.38	0.03	0.01	0.03	0	0.07	0.03	0.15	9.25
0.05	0.04	0.02	0.19	0	0.04	0.51	0.06	0.06	0.95	0	0.09	0.08	0	0.1	0.52	0.06	0.04	0.29	0.18	0.01	0.02	0.08	0.01	0.47	0	0.02	0.01	0	0.01	0.02	0	0.11	0.38	0.05	0.02	0.09	0.03	0.24	0	0.05	0.2	0.02	0.01	0.01	0	0.07	0	0.09	1.22
0.03	0.01	0.49	0.19	0	0.06	0.3	0.24	0.08	0.87	0.03	0.23	0.07	0.06	0.28	0.17	0.12	0.04	0.11	0.2	0.01	0.03	0.05	0	0.24	0.31	0.19	0.01	0.01	0.04	0.29	0.18	0.11	0.41	0.06	0.26	0.1	0.12	0.51	0	0.28	0.63	0.1	0.02	0.49	0	0.07	0	0.23	1.34
0.08	0.04	0.02	0.3	0	0.35	1.07	1.31	0.11	0.79	0.08	0.29	0.19	0.03	0.39	0.32	0.81	0.25	0.84	0.24	0.06	0.09	0.09	0.01	0.48	0.04	0.36	0.08	0	0.01	2.91	0.05	0.16	0.47	0.09	0.04	0.15	0.08	0.58	0.03	0.08	0.6	0.04	0	0.04	0	0.11	0.16	0.06	4.24
0.13	0.1	0.09	0.36	0	0.18	1.3	0.32	0.27	1.81	0.07	0.96	0.66	0.03	0.88	0.35	0.5	0.39	0.25	0.59	0.05	0.18	0.26	0.01	0.33	0.02	0.23	0.03	0	0.07	0.42	0.08	0.19	1.25	0.06	0.08	0.11	0.06	1.1	0	0.1	0.96	0.05	0.01	0.04	0.01	0.1	0	0.21	5.69
0.2	0.1	0.11	0.54	0	0.32	1.13	0.25	0.16	1.41	0.07	0.4	0.25	0.04	0.51	0.26	0.27	0.19	0.81	0.32	0.04	0.08	0.14	0.02	0.66	0.01	0.5	0.04	0	0.04	1.15	0.13	0.28	1.11	0.11	0.14	0.26	0.14	0.94	0.01	0.46	1.43	0.17	0.01	0.16	0.02	0.18	0.02	0.29	7.04
0.02	0.11	0.02	0.11	0	0.02	0.15	0.11	0.01	0.14	0.02	0.04	0.14	0	0.07	0.12	0.04	0.01	0.05	0.05	0.01	0.01	0.03	0	0.07	0	0.17	0.05	0	0.03	0.46	0.26	0.04	0.19	0.04	0.05	0.08	0.04	0.13	0	0.06	0.34	0.03	0	0.02	0	0.05	0	0.04	0.99
0.02	0.01	0.02	0.78	0	0.13	0.35	0.04	0.09	0.36	0	0.21	0.11	0.01	0.09	0.09	0.07	0.01	0.14	0.04	0.01	0	0.05	0	0.1	0	0.03	0.01	0	0.01	0.08	0.02	0.05	0.62	0.04	0.04	0.08	0.07	0.52	0.02	0.04	0.35	0.04	0.03	0.02	0	0.06	0.01	0.2	2.75
0.08	0.09	0.06	0.42	0	0.21	0.77	0.76	0.15	1.5	0.08	0.75	0.27	0.09	0.55	0.25	0.22	0.38	0.87	0.23	0.05	0.34	0.27	0.03	0.46	0.03	0.17	0.07	0	3.57	0.23	0.06	0.12	1.3	0.08	0.57	0.18	0.2	0.72	0.03	0.15	0.95	0.1	0.04	0.15	0.01	0.14	0.02	0.15	5.36
0.09	0.09	0.06	0.51	0	0.18	1.04	0.56	0.24	2.01	0.02	0.15	0.36	0.03	0.36	0.37	0.42	0.18	0.36	0.27	0.03	0.11	0.13	0.01	0.44	0.01	0.3	0.01	0	0.11	0.14	0.13	0.17	0.52	0.12	0.06	0.19	0.11	0.57	0	0.1	0.5	0.03	0.01	0.06	0	0.17	0	0.09	2.44
0.07	0.04	0.05	0.23	0	0.22	1.19	0.22	0.1	0.84	0.05	0.17	0.51	0.02	0.3	0.2	0.18	0.08	0.52	0.17	0.03	0.14	0.05	0.01	0.74	0	0.08	0	0	0.01	0.05	0.02	0.14	1.94	0.04	0.06	0.12	0.18	1.16	0.01	0.07	0.65	0.05	0.01	0.03	0	0.09	0	0.07	14.95
0.11	0.08	0.4	0.39	0	0.13	0.73	0.26	0.15	0.95	0.01	0.81	0.2	0.04	0.34	0.34	0.08	0.27	0.11	0.26	0.01	0.04	0.18	0.04	0.46	0.01	0.08	0.03	0	0.14	0.29	0.07	0.16	0.99	0.06	0.11	0.24	0.2	0.69	0.01	0.2	0.76	0.12	0.02	0.08	0	0.11	0	0.25	3.28
0.08	0.03	0.24	0.75	0	0.13	0.53	0.12	0.07	0.73	0.03	0.15	0.29	0.02	0.32	0.03	0.16	0.01	0.39	0.21	0.03	0.04	0.11	0.01	0.11	0.01	0.03	0.02	0	0.03	0.09	0.04	0.16	1.8	0.14	0.04	0.06	0.13	1.18	0.05	0.1	1.14	0.04	0	0.09	0.02	0.15	0.01	0.24	8.27
0.03	0.03	0.03	0.09	0	0.03	0.25	0.02	0.06	0.36	0.02	0.11	0.06	0.01	0.09	0.12	0.03	0.04	0.08	0.12	0.01	0.03	0.06	0	0.22	0	0.01	0	0	0.01	0.04	0.01	0.04	0.29	0.03	0.06	0.08	0.02	0.19	0	0.02	0.2	0.01	0	0.01	0	0.06	0	0.06	0.85
0.06	0.01	0.32	0.15	0	0.04	0.07	0.12	0.1	0.39	0.03	0.79	0.06	0.02	0.13	0.05	0.06	0.03	0.04	0.09	0.04	0.04	0.07	0	0.03	0.11	0.07	0.01	0	0.03	0.12	0.1	0.05	0.21	0.04	0.22	0.04	0.16	0.31	0	0.16	0.59	0.04	0.02	0.25	0	0.05	0	0.13	1.12
0.1	0.05	0.07	0.23	0	0.26	0.55	0.45	0.14	0.85	0.07	0.44	0.18	0.04	0.38	0.3	0.33	0.25	0.28	0.31	0.1	0.17	0.17	0.01	0.19	0	0.04	0.13	0	0.02	0.16	0.14	0.16	0.51	0.06	0.22	0.14	0.19	0.5	0.02	0.05	0.7	0.1	0.06	0.12	0.01	0.1	0.15	0.2	3.03
0.07	0.02	0.06	0.17	0	0.05	0.14	0.03	0.22	0.36	0.01	0.38	0.07	0.01	0.07	0.09	0.07	0.02	0.03	0.19	0.01	0.02	0.07	0	0.03	0.02	0.03	0	0	0.02	0.04	0.04	0.04	0.44	0.04	0.05	0.05	0.06	0.26	0.01	0.01	0.22	0.03	0.02	0.01	0	0.04	0.02	0.11	1.66
0.03	0.02	0.03	0.04	0	0.05	0.29	0.07	0.02	0.53	0.02	0.18	0.1	0.03	0.11	0.13	0.08	0.06	0.1	0.12	0.01	0.04	0.07	0.01	0.24	0.01	0.01	0.01	0	0.01	0.02	0.02	0.07	0.29	0.02	0.01	0.08	0.1	0.18	0.01	0.02	0.09	0.02	0.01	0.02	0	0.05	0.01	0.08	1.37
0.08	0.02	0.15	0.09	0	0.07	0.17	0.02	0.03	0.2	0.01	0.07	0.04	0	0.08	0.03	0.04	0.05	0.05	0.09	0	0.02	0.02	0	0.04	0.06	0.27	0.01	0	0.31	0.36	0.16	0.09	0.67	0.03	0.18	0.1	0.13	0.41	0.05	0.08	0.57	0.06	0	0.04	0	0.03	0.05	0.13	2.34
0.38	0.08	0.08	0.59	0	0.08	0.31	0.13	0.07	1.59	0.02	0.59	0.12	0.01	0.23	0.24	0.15	0.27	0.16	0.45	0.01	0.08	0.2	0.01	0.16	0.08	0.35	0.02	0.01	0.27	0.4	0.12	0.24	0.94	0.1	0.08	0.22	0.25	0.41	0.01	0.05	0.69	0.07	0.03	0.03	0	0.08	0.08	0.15	4.69
0.18	0.16	0.07	0.33	0	0.17	0.36	0.11	0.17	1.01	0.1	1.12	0.27	0.03	0.32	0.2	0.38	0.26	0.1	0.61	0.07	0.14	0.21	0.02	0.06	0.04	0.05	0	0	0.02	0.05	0.04	0.2	1.77	0.12	0.06	0.11	0.13	1.26	0.01	0.17	0.6	0.06	0.01	0.02	0	0.05	0.04	0.08	14.05
0.2	0.05	0.1	0.3	0	0.17	0.3	0.22	0.16	0.76	0.13	0.44	0.12	0.03	0.32	0.33	0.2	0.14	0.25	0.43	0.05	0.12	0.19	0.01	0.21	0.02	0.07	0	0	0.04	0.18	0.07	0.15	0.9	0.08	0.07	0.17	0.12	0.73	0.01	0.09	0.43	0.06	0.01	0.05	0	0.13	0.04	0.24	5.05
0.1	0.08	0.08	0.12	0	0.04	0.15	0.08	0.02	0.19	0.02	0.08	0.1	0.01	0.05	0.09	0.08	0.05	0.05	0.11	0.01	0.05	0.04	0	0.09	0.05	0.14	0	0	0.1	0.22	0.11	0.05	0.64	0.03	0.04	0.13	0.14	0.37	0.01	0.15	0.45	0.18	0.02	0.06	0	0.08	0.02	0.09	4.57
0.15	0.07	0.12	0.17	0	0.09	0.24	0.42	0.11	0.64	0.17	0.83	0.17	0.06	0.2	0.23	0.32	0.17	0.07	0.09	0.06	0.15	0.18	0.01	0.07	0.05	0.19	0.03	0	0.1	0.37	0.38	0.06	1.1	0.06	0.11	0.08	0.09	0.59	0	0.09	1.83	0.06	0.01	0.06	0	0.02	0.05	0.12	5.61
0.09	0.04	0.12	0.15	0	0.12	0.55	0.71	0.22	2.02	0.06	0.64	0.59	0.08	1.01	0.44	0.77	0.45	0.16	0.28	0.08	0.17	0.32	0.04	0.22	0.06	0.02	0	0	0.04	0.04	0.14	0.16	0.96	0.14	0.06	0.15	0.08	0.68	0.02	0.03	0.4	0.03	0.01	0.02	0.01	0.11	0.06	0.3	4.62
0.05	0.04	0.06	0.13	0	0.08	0.3	0.07	0.17	0.7	0.03	0.37	0.28	0.04	0.26	0.22	0.26	0.13	0.08	0.1	0.04	0.12	0.12	0.01	0.12	0.02	0.08	0	0	0.03	0.13	0.07	0.08	0.69	0.06	0.11	0.11	0.12	0.45	0.02	0.04	0.35	0.01	0	0.03	0.01	0.06	0.03	0.13	3.5
0.05	0.02	0.07	0.12	0	0.08	0.27	0.14	0.02	0.49	0.04	0.13	0.13	0.01	0.11	0.05	0.08	0.03	0.04	0.11	0.03	0.01	0.03	0	0.14	0.02	0.07	0	0	0.03	0.1	0.32	0.07	0.79	0.04	0.09	0.05	0.26	0.45	0	0.06	0.31	0.05	0	0.04	0	0.03	0.03	0.26	2.52
0.2	0.03	0.06	0.3	0	0.11	0.29	0.08	0.12	0.7	0.03	0.26	0.22	0.05	0.36	0.06	0.14	0.06	0.14	0.22	0.05	0.08	0.26	0.02	0.06	0.02	0.07	0	0	0.03	0.09	0.05	0.22	1.84	0.13	0.07	0.17	0.16	0.73	0.01	0.04	0.25	0.04	0.02	0.03	0	0.24	0.03	0.07	12.03
0.06	0.04	0.01	0.18	0	0.18	0.84	0.18	0.09	1.93	0.01	0.13	0.15	0.01	0.26	0.35	0.18	0.06	0.37	0.42	0.01	0.05	0.13	0	1.95	0	0.02	0	0	0	0.02	0	0.11	0.57	0.07	0.03	0.08	0.14	0.39	0	0.06	0.25	0.04	0	0.05	0	0.11	0	0.13	2.17
0.06	0.03	0.15	0.2	0	0.12	0.43	0.04	0.02	0.15	0	0.03	0.04	0	0.07	0.03	0.06	0.02	0.1	0.12	0.01	0.03	0.01	0	0.16	0.02	0.14	0.02	0	0.18	0.37	0.08	0.11	0.53	0.04	0.28	0.09	0.1	0.42	0.05	0.14	0.98	0.06	0	0.07	0	0.09	0.02	0.18	1.55
0.06	0.01	0.05	0.38	0	0.13	0.59	0.23	0.04	0.79	0.01	0.18	0.04	0.01	0.23	0.08	0.16	0.1	0.35	0.21	0.01	0.09	0.02	0.01	0.18	0	0.55	0.01	0	0.16	0.37	0.04	0.16	0.66	0.11	0.05	0.16	0.22	0.5	0	0.11	0.79	0.06	0.02	0.04	0.01	0.09	0.01	0.06	2.51
0.11	0.14	0.08	0.33	0	0.27	1.27	0.31	0.37	1.81	0.1	0.81	0.53	0.02	0.62	0.3	0.34	0.3	0.29	0.57	0.04	0.16	0.24	0.02	0.29	0.02	0.65	0.05	0	0.04	1.44	0.06	0.21	1.08	0.1	0.15	0.15	0.2	0.87	0.01	0.32	1.44	0.15	0.03	0.03	0.01	0.11	0.01	0.1	4.54
0.12	0.05	0.05	0.21	0	0.18	0.51	0.2	0.15	0.59	0.12	0.19	0.12	0.03	0.32	0.1	0.12	0.06	0.27	0.32	0.06	0.09	0.12	0.01	0.25	0.01	0.23	0.02	0	0.02	0.48	0.05	0.1	0.66	0.06	0.04	0.18	0.08	0.6	0.01	0.13	0.65	0.06	0.02	0.03	0.01	0.13	0.01	0.15	2.78
0.05	0.05	0.04	0.12	0	0.07	0.26	0.07	0.04	0.2	0	0.04	0.09	0	0.08	0.13	0.04	0.03	0.04	0.07	0.01	0.02	0.04	0	0.16	0.01	0.34	0.02	0	0.04	0.51	0.05	0.06	0.26	0.03	0.04	0.08	0.1	0.3	0	0.14	0.59	0.13	0.03	0.06	0	0.05	0	0.02	1.54
0.06	0.02	0.06	1.1	0	0.1	0.42	0.11	0.35	0.83	0.01	0.5	0.25	0.07	0.23	0.17	0.16	0.04	0.27	0.11	0.05	0.06	0.08	0.01	0.12	0	0.04	0.01	0	0.07	0.06	0.01	0.05	0.54	0.03	0.1	0.1	0.07	0.73	0	0.05	0.32	0.03	0.01	0.04	0	0.13	0	0.04	3.03
0.08	0.03	0.09	0.24	0	0.14	0.37	0.3	0.19	0.42	0.01	0.41	0.22	0.04	0.25	0.14	0.14	0.04	0.08	0.07	0.04	0.04	0.15	0	0.07	0.01	0.09	0	0	0.06	0.28	0.04	0.1	0.69	0.02	0.09	0.09	0.07	0.48	0.01	0.13	2.07	0.11	0	0.06	0	0.07	0.01	0.1	2.38
0.11	0.02	0.04	0.54	0	0.14	0.79	1.03	0.68	4.27	0.03	0.45	0.54	0.02	1.24	0.4	0.87	0.43	0.46	0.16	0.11	0.21	0.4	0.05	0.3	0.04	0.03	0.01	0	0.03	0.23	0.04	0.26	0.82	0.08	0.06	0.16	0.06	0.75	0	0.07	0.63	0.04	0.03	0.03	0.01	0.11	0.01	0.32	3.88
0.05	0.03	0.05	0.39	0	0.09	0.55	0.18	0.12	0.76	0.07	0.15	0.32	0.02	0.27	0.18	0.19	0.06	0.23	0.1	0.01	0.12	0.08	0.01	0.35	0	0.04	0.01	0	0.01	0.04	0.02	0.1	0.67	0.1	0.16	0.09	0.17	0.57	0.04	0.06	0.47	0.08	0.01	0.03	0.01	0.05	0.01	0.13	4.85
0.04	0.02	0.08	0.42	0	0.14	0.66	0.78	0.03	1.55	0.05	0.19	0.2	0.01	0.14	0.07	0.11	0.05	0.09	0.24	0.03	0.04	0.06	0.01	1.26	0.03	0.07	0	0	0.04	0.2	0.04	0.07	1.34	0.08	0.09	0.08	0.28	0.72	0.01	0.11	0.6	0.09	0.01	0.09	0	0.08	0.01	0.16	4.04
0.28	0.04	0.03	0.79	0.01	0.25	1.18	0.31	0.37	1.32	0.04	0.31	0.57	0.03	0.92	0.1	0.26	0.04	0.37	0.32	0.08	0.16	0.4	0.02	0.27	0	0.02	0	0	0.03	0.05	0.01	0.35	2.21	0.32	0.12	0.29	0.2	1.3	0	0.16	0.99	0.08	0.03	0.07	0	0.49	0.01	0.13	10.97
0.04	0.01	0.04	0.07	0	0.07	0.35	0.06	0.11	0.59	0.03	0.16	0.13	0.01	0.16	0.12	0.09	0.05	0.09	0.16	0.03	0.13	0.08	0	0.32	0	0.01	0.01	0	0	0.03	0.01	0.04	0.3	0.05	0.04	0.07	0.08	0.23	0.01	0.01	0.2	0.02	0.01	0.05	0	0.07	0	0.07	1.21
0.12	0.04	0.22	0.25	0	0.08	0.18	0.08	0.01	0.16	0	0.33	0.06	0.01	0.05	0.04	0.02	0.05	0.04	0.15	0.01	0.02	0.04	0	0.05	0.1	0.23	0.02	0	0.22	0.74	0.3	0.11	0.62	0.09	0.5	0.1	0.19	0.43	0.03	0.12	1.18	0.07	0	0.05	0	0.11	0	0.35	1.81
0.22	0.07	0.19	0.6	0	0.2	0.4	0.12	0.11	0.88	0.06	0.32	0.1	0.01	0.39	0.12	0.08	0.2	0.09	0.23	0.02	0.11	0.21	0	0.07	0	0.11	0.05	0	3.33	0.28	0.09	0.2	0.8	0.12	0.23	0.25	0.18	0.57	0	0.02	1.3	0.12	0.03	0.02	0	0.17	0.02	0.15	3.45
0.13	0.02	0.05	0.24	0	0.05	0.17	0.06	0.53	0.84	0.01	1.05	0.15	0.07	0.18	0.11	0.14	0.05	0.08	0.14	0.06	0.05	0.11	0	0.04	0.02	0.01	0.01	0	0.06	0.06	0.06	0.04	0.51	0.04	0.05	0.08	0.05	0.38	0	0.01	0.15	0.03	0	0.01	0	0.08	0.02	0.07	1.89
0.71	0.59	0.03	1.75	0	0.23	0.54	1.09	0.56	2.51	0.17	1.39	0.41	0.19	0.96	0.93	0.65	0.54	0.28	1.42	0.07	0.49	0.61	0.08	0.38	0.01	0.34	0.03	0.02	0.04	0.02	2.17	0.7	1.18	0.52	0.33	0.72	0.05	0.87	0.14	0.01	0	0.04	0.01	0.05	0.16	0.2	0.06	0.07	10.29
0.21	0.13	0.02	0.55	0	0.09	0.32	0.16	0.11	0.48	0.11	0.56	0.18	0.03	0.19	0.12	0.07	0.07	0.39	0.28	0.04	0.3	0.12	0.02	0.09	0.01	0.02	0	0	0.01	0.01	0.18	0.08	0.76	0.08	0.06	0.17	0.03	0.52	0.19	0	0	0.07	0.02	0.06	0.12	0.07	0.02	0.05	3.17
1.26	0.23	0.05	8.23	0	0.53	0.97	0.46	1.09	1.94	0.25	2.02	0.95	0.07	1.07	0.29	0.61	0.25	0.34	0.98	0.1	0.31	0.64	0.03	0.84	0.01	0	0	0.03	0	0.01	1.93	0.44	2.83	0.26	0.41	0.73	0.1	1.5	0.28	0.03	0.01	0.07	0.01	0.09	0.27	0.38	0.15	0.14	13.61
0.32	0.14	0.25	0.54	0	0.76	1.22	0.28	0.15	0.43	0.04	0.4	1.11	0.04	0.38	1.02	0.49	0.16	1.94	0.39	0.02	0.04	0.15	0.02	2.35	0.02	0.02	0	0	0	0	0.36	0.35	1.28	0.27	0.51	0.43	0.04	0.76	0.21	0.02	0.02	0.05	0	0.08	0.34	0.15	0.11	0.17	7.91
0.82	0.28	0.02	0.69	0	0.34	0.75	0.39	0.19	0.85	0.23	4.12	0.75	0.15	0.92	0.66	0.29	0.44	0.72	1.58	0.04	0.32	0.37	0.1	0.42	0.04	0.02	0.01	0.02	0.01	0.01	1.36	0.18	2.24	0.21	0.36	0.83	0.07	0.86	0.39	0	0.01	0.04	0.03	0.35	0.23	0.23	0.08	0.14	13.54
0.77	0.53	0.02	1.26	0	0.14	0.69	0.34	0.31	1.11	0.08	1.37	0.37	0.09	0.71	0.41	0.52	0.44	0.54	0.68	0.04	0.26	0.33	0.03	0.17	0	0.01	0	0.01	0.02	0.01	0.69	0.56	1.31	0.43	0.97	0.71	0.06	0.98	0.16	0.19	0.01	0.16	0.03	0.02	0.21	0.15	0.08	0.05	6.12
0.25	0.09	0.02	1.1	0.01	0.08	1.01	0.03	0.04	0.32	0.02	0.22	1.22	0.01	0.21	0.02	0.08	0.08	0.43	1.36	0.01	0.31	0.08	0.02	0.08	0.01	0.01	0.01	0.02	0	0.02	0.82	0.2	1.75	0.05	0.42	0.13	0.08	0.71	0.63	0.22	0	0.22	0.01	0.14	0.25	0.02	0.12	0.82	5.76
0.36	0.13	0.01	1.3	0	0.11	0.57	0.04	0.07	0.25	0.09	0.32	0.3	0.01	0.24	0.24	0.07	0.05	0.35	0.45	0.01	0.07	0.07	0	0.23	0	0	0	0	0	0	0.26	0.24	1.41	0.12	0.27	0.44	0.02	0.63	0.08	0.16	0	0.1	0	0.01	0.15	0.21	0.04	0.04	7.58
0.44	0.14	0.02	1.08	0	0.18	0.49	0.11	0.04	0.39	0.08	0.38	0.24	0.03	0.28	0.29	0.19	0.27	14.28	0.17	0.02	0.11	0.08	0	0.22	0.03	0.01	0	0.01	0.01	0	0.54	0.21	3.8	0.13	0.29	0.2	0.12	1.99	0.48	0.36	0.05	0.22	0.02	0.11	1.53	0.16	0.26	0.08	16.59
0.7	0.21	0.05	3.03	0	0.31	0.94	0.12	0.42	0.78	0.11	1.44	0.69	0.05	0.57	0.11	0.4	0.23	0.48	0.5	0.04	0.14	0.4	0	0.36	0	0	0.01	0.01	0.01	0	1.24	0.23	2.3	0.15	0.84	0.45	0.06	1.45	0.23	0.19	0	0.24	0.02	0.13	0.25	0.38	0.19	0.1	9.79
0.16	0.1	0.03	0.3	0	0.14	0.48	0.12	0.05	0.38	0.04	0.35	0.21	0.03	0.35	0.12	0.07	0.06	0.13	0.42	0.01	0.15	0.23	0.01	0.33	0	0	0	0.01	0.01	0	0.06	0.09	0.65	0.08	0.07	0.16	0.08	0.29	0.3	0.52	0.01	0.12	0.01	0.05	0.41	0.08	0.22	0.11	2.12
0.71	0.33	0.02	2.09	0.01	0.17	1.14	0.46	0.09	3.39	0.14	1.2	0.76	0.07	0.98	0.41	0.34	0.21	0.64	0.97	0.05	0.81	0.66	0.04	1.93	0.02	0	0	0.01	0.03	0	0.13	0.38	2.42	0.26	0.13	0.47	0.11	0.91	0.36	0.31	0.05	0.1	0	0.11	0.31	0.22	0.12	0.07	11.99
0.13	0.02	0	0.09	0	0.01	0.01	0.02	0	0.13	0.01	0.06	0.01	0.01	0.04	0.09	0.01	0.01	0.01	0.14	0.01	0.01	0.03	0	0.07	0	0	0	0	0.02	0	0.04	0.05	0.17	0.02	0.02	0.06	0.01	0.04	0.02	0	0	0	0	0	0.02	0.04	0.01	0.01	0.75
0.54	0.16	0	0.6	0	0.06	0.23	0.41	0.07	0.98	0.07	0.41	0.07	0.11	0.72	0.58	0.09	0.05	0.14	0.33	0	0.6	0.24	0.16	1.7	0	0	0	0	0.07	0	0.26	0.35	1.93	0.19	0.5	0.4	0.04	0.87	0.2	0.04	0	0.02	0	0.05	0.06	0.15	0.06	0.09	11.84
0.01	0	0.07	0.02	0	0	0.02	0	0.01	0.01	0	0.02	0	0	0.02	0.03	0.01	0	0.02	0.01	0	0	0	0	0	0	0.08	0.01	0.02	0.05	0.02	0.77	0.02	0.01	0	0.1	0.01	0.5	0.01	0.34	0.52	0.02	0.1	0.01	0.05	0.69	0	0.28	0.21	0.09
0.39	0.15	0.03	0.7	0	0.13	0.28	0.52	0.24	1.01	0.06	0.61	0.17	0.08	0.44	0.54	0.26	0.25	0.2	1.21	0.02	0.19	0.29	0.03	0.32	0	0	0	0	0	0	0.13	0.25	0.64	0.23	0.09	0.35	0.06	0.55	0.09	0.01	0	0.05	0.01	0.06	0.3	0.08	0.08	0.17	5.62
0.66	0.49	0.09	1.29	0	0.29	0.86	0.43	0.66	1.93	0.27	2.68	0.46	0.1	0.7	0.41	0.28	0.25	0.7	1.4	0.07	0.84	0.63	0.06	0.29	0	0.01	0	0	0.01	0	0.18	0.27	1.26	0.34	0.12	0.71	0.1	1.31	1.38	0.04	0	0.05	0.01	0.14	0.22	0.16	0.16	0.15	6.41
1.34	0.21	0.05	6.63	0	0.55	0.96	0.24	0.85	1.16	0.18	1.79	0.88	0.12	1.04	0.24	0.64	0.21	0.57	1.69	0.15	0.21	0.64	0.02	1.01	0	0.01	0	0.01	0.01	0	0.24	0.63	2.79	0.24	0.29	0.8	0.07	1.44	0.3	0.04	0	0.18	0.09	1.37	0.54	0.38	0.12	0.14	12.72
0.3	0.17	0.03	0.99	0	0.82	1.13	0.55	0.21	0.53	0.11	0.58	1.59	0.16	0.54	2.07	0.95	0.21	2.36	0.52	0.11	0.15	0.24	0.07	1.6	0.01	0.02	0	0.02	0.01	0.01	1.18	0.36	1.61	0.25	0.09	0.39	0.02	0.58	0.21	0.01	0	0.01	0	0.03	0.17	0.14	0.07	0.11	7.55
1.79	0.22	0.05	3.01	0	0.2	0.34	0.42	0.14	0.55	0.17	4.86	0.37	0.1	0.63	0.83	0.19	0.37	1.06	1.09	0.01	0.19	0.41	0.03	0.19	0.01	0.01	0	0	0.01	0	0.64	0.28	3.25	0.45	0.82	0.45	0.06	1.23	0.23	0.01	0.01	0.04	0	0.05	0.19	0.2	0.07	0.14	15.66
1.01	0.25	0.06	1.78	0	0.09	0.39	0.2	0.33	0.68	0.04	1.83	0.21	0.06	0.42	0.35	0.27	0.43	0.43	1.01	0.03	0.12	0.23	0.02	0.12	0	0	0.02	0.02	0	0.02	0.85	0.33	1.22	0.5	0.5	0.41	0.08	1.06	0.18	0.14	0	0.18	0.03	0.16	0.51	0.14	0.16	0.39	6.53
0.26	0.1	0.04	0.76	0	0.07	0.92	0.02	0.01	0.07	0.01	0.13	0.71	0.01	0.07	0.06	0.04	0.06	0.34	1.03	0	0.07	0.05	0	0.1	0.01	0.01	0	0	0.01	0	0.59	0.11	1.74	0.08	0.77	0.15	0.13	0.82	1.05	0.3	0	0.25	0.05	0.06	1.73	0.1	0.53	0.25	7.11
0.14	0.13	0.01	8.16	0	0.04	0.27	0.03	0.04	0.2	0.05	0.37	0.24	0.02	0.23	0.14	0.05	0.03	0.19	0.23	0.02	0.04	0.08	0	0.12	0	0	0	0	0	0	0.21	0.07	1.44	0.07	0.19	0.25	0.05	0.88	0.03	0.09	0	0.1	0	0.01	0.04	0.07	0.02	0.03	6.5
0.34	0.1	0.01	1.99	0	0.16	0.55	0.21	0.08	0.76	0.13	0.91	0.44	0.11	0.55	0.97	0.29	0.46	12.45	0.23	0.03	0.17	0.18	0.01	0.29	0.01	0	0	0.01	0	0.01	0.36	0.16	2.9	0.07	0.3	0.21	0.11	2.14	0.19	0.18	0	0.24	0.04	0.03	1.92	0.1	0.24	0.12	14.31
1.58	0.2	0.04	2.47	0	0.23	0.78	0.1	0.17	0.57	0.05	1.4	0.54	0.08	0.41	0.11	0.42	0.13	0.77	0.89	0.15	0.15	0.38	0	0.46	0	0.01	0	0.01	0	0.01	0.58	0.47	2.29	0.1	0.54	0.53	0.06	1.44	0.26	0.23	0	0.31	0.12	0.8	0.48	0.33	0.19	0.06	9.79
0.29	0.14	0.04	0.51	0	0.1	0.4	0.09	0.04	0.41	0.04	0.3	0.13	0.01	0.26	0.1	0.05	0.07	0.11	0.36	0.01	0.15	0.18	0.01	0.25	0	0.01	0	0	0.01	0	0.11	0.12	1.2	0.12	0.09	0.27	0.79	0.44	0.28	1.75	0.05	0.4	0.01	0.06	0.35	0.1	0.22	0.18	3.69
0.9	0.29	0.01	2.54	0	0.34	1.51	0.53	0.11	2.8	0.16	1.43	0.77	0.08	1.36	0.5	0.35	0.22	0.81	1.36	0.03	0.91	0.85	0.03	2.39	0	0	0	0	0.01	0.01	0.04	0.45	2.34	0.32	0.14	0.59	0.14	1.19	0.23	0.53	0.04	0.1	0.01	0.1	0.2	0.25	0.14	0.08	10.69
0.04	0.02	0	0.09	0	0	0.01	0.03	0	0.14	0	0.05	0.02	0.01	0.06	0.14	0.01	0.01	0.01	0.13	0.01	0.02	0.03	0	0.03	0	0	0	0	0	0	0	0.02	0.1	0.01	0.01	0.07	0.01	0.04	0.01	0	0	0	0	0	0.01	0.02	0	0.01	0.45
0.66	0.31	0.04	1.1	0	0.11	0.45	1.47	0.25	2.68	0.19	1.42	0.35	0.43	2.04	1.83	0.32	0.27	0.18	0.55	0.06	1.46	0.87	0.23	1.52	0	0.02	0.04	0.02	0.05	0.15	1.77	0.39	3.07	0.25	0.23	0.52	0.07	0.94	0.18	0.06	0.02	0	0	0.03	0.18	0.17	0.08	0.19	21.42
0.01	0	0.07	0.07	0	0	0.02	0	0.01	0.01	0	0.01	0	0	0.01	0	0	0	0.03	0.01	0	0	0	0	0	0	0.07	0	0.02	0.04	0.02	0.5	0.04	0.01	0.03	0.12	0.02	4.12	0.04	0.47	1.6	0.08	0.44	0	0.04	0.54	0.02	0.39	0.38	0.16
0.39	0.63	0.01	1.59	0	0.13	0.39	0.87	0.84	2.62	0.19	2.02	0.54	0.14	1.89	0.93	0.72	0.81	0.24	1.1	0.12	0.4	0.6	0.4	0.26	0.02	0.01	0.02	0.06	0.05	0.03	4.3	0.46	1.06	0.35	0.18	0.7	0.04	0.83	0.12	0	0	0.03	0	0.1	0.13	0.1	0.05	0.1	6.7
0.93	0.53	0.03	0.84	0	0.28	0.44	0.25	0.68	1.63	0.13	1.92	0.28	0.06	0.58	0.36	0.38	0.14	0.35	1.23	0.05	0.24	0.49	0.07	0.23	0.01	0.01	0	0.01	0.01	0	0.39	0.27	0.95	0.25	0.48	0.57	0.04	0.7	0.15	0.02	0.01	0.44	0.03	0.27	0.18	0.15	0.04	0.14	5.48
1.11	0.25	0.04	5.92	0	0.59	1.13	0.45	1.44	2.65	0.3	2.98	1.11	0.08	1.68	0.3	1.1	0.26	0.47	1.56	0.14	0.44	1.15	0.05	0.87	0.02	0	0.01	0.13	0.02	0.03	10.14	0.27	2.21	0.15	0.19	0.69	0.06	0.97	0.15	0.01	0.01	0.02	0	0.05	0.25	0.41	0.1	0.08	9.72
0.29	0.2	0.03	0.94	0	0.86	1.29	0.53	0.12	0.42	0.04	0.39	0.85	0.07	0.36	1.05	0.48	0.17	2.37	0.54	0.06	0.09	0.17	0.04	1.67	0.01	0.01	0.04	0.01	0	0.02	0.56	0.59	1.59	0.33	0.18	0.6	0.03	0.63	0.19	0.01	0	0.03	0	0.08	0.17	0.1	0.06	0.09	9.02
1.1	0.27	0.04	1.35	0	0.42	0.85	0.41	0.15	0.78	0.14	2.95	0.73	0.14	1.02	1.09	0.32	0.48	1.36	1.48	0.07	0.29	0.37	0.07	0.36	0	0	0	0.01	0	0.01	0.22	0.57	4.78	0.61	0.11	1.09	0.06	1.11	0.17	0.01	0.01	0.04	0.01	0.07	0.19	0.36	0.08	0.13	26.36
0.39	0.78	0.02	3.21	0	0.1	0.35	0.39	0.62	1.44	0.16	3.4	0.43	0.12	1.44	0.52	0.49	0.79	0.54	0.68	0.05	0.3	0.35	0.16	0.15	0.01	0.01	0	0.01	0.02	0.01	1.01	0.34	1.03	0.25	0.26	0.59	0.02	0.89	0.13	0.16	0	0.16	0.01	0.16	0.13	0.11	0.11	0.1	4.73
0.27	0.08	0.02	7.94	0	0.04	1.7	0.02	0.01	0.04	0.03	0.12	1.41	0.01	0.09	0.03	0.06	0.03	0.29	1.8	0	0.04	0.06	0	0.12	0.01	0	0	0.01	0	0	0.53	0.15	5.03	0.02	0.28	0.06	0.04	0.85	0.08	0.14	0	0.13	0.01	0.04	0.11	0.08	0.03	0.07	23.05
0.12	0.05	0	1.26	0	0.08	0.47	0.02	0.05	0.13	0.05	0.22	0.52	0.02	0.18	0.09	0.07	0.07	0.45	0.37	0.01	0.08	0.07	0	0.18	0	0	0	0	0	0	0.2	0.17	1.94	0.09	0.17	0.25	0.06	0.99	0.12	0.11	0	0.09	0	0.03	0.11	0.07	0.03	0.02	7.71
0.37	0.18	0.05	0.5	0	0.19	0.72	0.09	0.2	0.56	0.28	0.94	0.6	0.03	0.68	0.15	0.16	0.5	3.55	0.42	0.05	0.08	0.13	0.01	0.2	0	0.01	0	0.01	0	0	0.91	0.15	2.84	0.12	0.65	0.33	0.14	1.38	0.28	4.54	0	4.1	0.76	0.1	0.41	0.24	0.16	0.1	8.35
1.22	0.36	0.02	2.36	0	0.45	1.21	0.17	0.42	1.64	0.16	2.83	0.93	0.05	1.22	0.08	0.79	0.2	0.92	1.14	0.07	0.34	0.95	0.01	0.39	0.01	0	0	0.01	0.01	0.01	0.84	0.2	2.16	0.05	0.51	0.69	0.07	1.08	0.14	0.13	0.01	0.16	0.01	0.04	0.23	0.6	0.09	0.09	8.73
0.19	0.09	0.01	0.25	0	0.06	0.33	0.05	0.04	0.25	0.01	0.18	0.11	0.01	0.17	0.07	0.03	0.06	0.05	0.24	0.01	0.09	0.12	0.01	0.16	0	0	0.01	0	0	0.01	0.13	0.1	0.81	0.09	0.11	0.16	0.04	0.34	0.14	1.74	0.01	0.06	0	0.06	0.11	0.07	0.26	0.03	2.72
0.64	0.19	0.02	3.2	0	0.27	1.23	0.48	0.12	2.47	0.15	0.99	0.72	0.05	1.14	0.37	0.3	0.18	0.57	1.21	0.03	0.69	0.64	0.04	2.33	0.01	0	0	0.01	0.07	0.01	0.14	0.32	1.92	0.19	0.33	0.39	0.07	0.95	0.22	0.88	0.01	0.14	0	0.05	0.18	0.26	0.1	0.08	8.76
0.07	0.01	0	0.09	0	0.02	0.01	0.02	0.01	0.09	0.02	0.07	0.02	0.01	0.02	0.19	0.01	0.03	0.01	0.27	0.01	0.04	0.03	0	0.07	0	0	0	0	0	0	0.02	0.04	0.12	0.02	0.01	0.09	0.01	0.06	0.02	0.01	0	0	0	0	0	0.01	0.01	0.02	0.53
0.47	0.15	0.01	7.71	0	0.06	0.3	0.53	0.07	0.96	0.07	0.46	0.22	0.1	0.62	0.37	0.08	0.07	0.17	0.35	0.01	0.5	0.29	0.09	0.83	0	0	0	0	0.01	0	0.14	0.24	6.98	0.22	0.09	0.35	0.13	1.12	0.17	0.08	0.02	0.04	0	0.06	0.12	0.13	0.12	0.05	40.94
0.01	0	0.02	0.02	0	0	0.01	0	0	0.01	0	0	0	0	0	0	0.01	0	0.02	0.01	0	0	0	0	0.01	0.02	0.03	0.2	0.02	0.01	0.36	1.54	0	0	0.01	0.05	0.01	0.38	0.01	0.18	1.34	0.02	0.03	0	0.02	0.15	0.01	0.23	0.16	0.06
0.32	0.14	0.03	1.07	0.01	0.15	1.29	0.15	0.19	0.98	0.06	0.8	2.02	0.03	0.47	0.13	0.16	0.11	0.19	1.73	0.01	1.49	0.24	0.01	0.24	0	0	0	0	0.01	0.03	0.48	0.28	1.41	0.13	0.22	0.4	0.08	0.55	1.01	0.02	0	0.05	0	0.12	0.33	0.08	0.22	1.01	6.58
0.66	0.25	0.02	1.87	0	0.24	0.77	0.11	0.4	0.82	0.28	1.14	0.62	0.03	0.56	0.56	0.12	0.09	0.33	2.44	0.02	0.1	0.22	0.02	1.47	0	0	0	0.02	0	0	0.73	0.43	1.68	0.27	0.14	0.82	0.04	0.73	0.11	0.01	0	0.06	0	0.05	0.19	0.39	0.04	0.06	13.05
0.5	0.22	0.08	0.82	0	0.28	0.55	0.23	0.47	0.93	0.45	1.82	0.44	0.07	0.66	0.49	0.33	0.39	2.58	0.56	0.04	0.23	0.23	0.02	0.41	0.36	0.02	0	0	0.02	0.01	1	0.37	3.38	0.25	0.15	0.53	0.15	1.79	0.87	0.12	0.04	0.16	0.03	0.18	1.92	0.21	0.36	0.2	14.17
0.14	0.1	0.02	1.48	0	0.06	0.51	0.33	0.05	0.32	0.26	0.27	0.27	0.03	0.18	0.03	0.09	0.07	1.21	0.26	0.09	0.79	0.04	0.03	0.07	0.01	0.01	0	0.01	0	0.04	0.74	0.1	1.4	0.07	0.2	0.14	0.02	1.21	0.41	0.13	0	0.18	0.03	0.09	0.16	0.03	0.07	0.07	7.06
0.21	0.08	0.15	0.48	0	0.48	1.21	0.13	0.03	0.17	0.02	0.14	0.8	0.03	0.21	0.67	0.35	0.16	1.46	0.2	0.02	0.06	0.07	0.01	1.09	0	0.01	0	0	0	0	0.47	0.3	1.45	0.15	0.99	0.28	0.05	0.86	0.26	0.17	0	0.16	0.01	0.07	0.55	0.19	0.13	0.11	7.53
0.35	0.12	0.02	0.37	0	0.1	0.48	0.16	0.02	0.29	0.06	0.83	0.47	0.08	0.4	0.23	0.15	0.25	0.57	0.5	0.01	0.15	0.14	0.02	0.3	0.13	0.06	0	0.01	0.02	0.01	0.53	0.09	1.41	0.08	0.42	0.43	0.05	0.61	0.39	0.14	0.02	0.14	0.01	0.2	0.2	0.15	0.06	0.12	5.55
0.25	0.19	0	0.56	0	0.02	0.1	0.12	0.03	1.02	0.03	0.5	0.05	0.06	0.13	0.51	0.04	0.07	0.08	0.23	0.01	0.12	0.19	0.01	0.08	0.01	0.02	0.01	0.03	0.06	0	0.65	0.09	1.19	0.08	0.08	0.21	0.2	0.41	0.31	0.12	0.01	0.08	0.01	0.11	0.32	0.09	0.12	0.14	3.21
0.95	0.65	0.01	1.93	0	0.02	0.06	0.05	0.08	0.21	0.01	0.78	0.12	0.02	0.16	0.04	0.03	0.04	0.06	0.14	0.01	0.07	0.18	0.01	0.12	0	0	0.08	0	0	0.53	0.24	0.13	4.08	0.25	0.27	0.35	0.23	1.45	0.36	0.12	0.03	0.05	0	0.11	0.26	0.1	0.17	12.67	13.56
0.32	0.1	0	0.6	0	0.02	0.05	0.03	0.07	0.18	0	0.2	0.05	0.01	0.1	0.03	0.03	0.03	0.03	0.1	0.09	0.07	0.05	0	0.07	0.01	0.01	0	0	0.14	0.01	0.2	0.07	1.2	0.07	0.49	0.14	0.18	0.52	0.54	0.05	0.05	0.07	0	0.07	0.09	0.05	0.14	0.09	4.6
3.56	1.38	0.04	6.39	0	0.06	0.25	0.49	0.38	3.18	0.35	3.6	0.31	0.07	2.34	0.33	0.17	0.39	0.34	4.36	0.05	1.48	2.05	0.05	0.81	0	0.01	0	0	0.01	0	0.03	0.2	2.26	0.25	0.04	0.73	0.12	1.87	0.1	0.66	0.05	0.01	0	0.05	0.1	0.19	0.05	0.05	21.33
0.37	0.11	0.06	0.7	0	0.13	0.83	0.07	0.11	0.17	0.03	0.36	0.8	0.01	0.17	0.12	0.11	0.09	0.13	0.66	0.01	0.11	0.06	0.01	0.15	0.02	0.01	0.01	0.06	0	0.04	3.36	0.25	1.39	0.12	0.44	0.33	0.16	0.63	0.9	0.1	0	0.06	0.01	0.11	1.58	0.1	0.46	0.22	5.8
0.22	0.17	0.01	1.49	0	0.07	0.25	0.11	0.23	0.53	0.19	0.77	0.31	0.04	0.43	0.32	0.09	0.05	0.14	0.66	0.02	0.06	0.16	0.01	0.39	0	0	0	0	0	0	0.08	0.08	1	0.12	0.05	0.46	0.04	0.59	0.08	0.01	0	0.02	0	0.02	0.1	0.13	0.02	0.05	6.2
0.47	0.2	0.03	1.21	0	0.33	0.78	0.41	0.52	1.54	0.33	2.59	0.87	0.16	1.23	1.05	0.57	0.76	3.18	0.68	0.06	0.26	0.38	0.07	0.46	0.27	0.05	0.01	0.03	0.02	0.02	2.19	0.28	2.82	0.23	0.19	0.45	0.16	1.78	0.39	0.04	0	0.13	0.03	0.14	3.12	0.2	0.36	0.18	10.98
0.3	0.35	0.04	2.44	0	0.1	0.77	0.18	0.13	0.5	0.23	0.66	0.33	0.08	0.39	0.17	0.14	0.13	1.12	0.49	0.09	1.54	0.22	0.01	0.09	0	0.01	0	0	0	0	0.24	0.13	1.37	0.11	0.25	0.43	0.09	1.22	0.99	0.19	0	0.16	0.03	0.1	0.16	0.09	0.17	0.08	6.96
0.21	0.07	0.01	0.74	0	0.55	1.11	0.31	0.03	0.18	0.03	0.23	0.95	0.06	0.26	1.35	0.69	0.11	1.55	0.23	0.03	0.06	0.07	0.02	0.83	0	0	0	0.01	0.03	0	1.21	0.32	1.68	0.16	0.27	0.27	0.02	0.51	0.12	0.15	0	0.08	0	0.05	0.15	0.08	0.05	0.06	5.42
0.55	0.11	0.01	0.99	0	0.17	0.23	0.09	0.01	0.13	0.01	0.7	0.28	0.02	0.32	0.19	0.08	0.2	0.55	0.26	0.02	0.08	0.09	0.01	0.13	0.02	0.01	0	0.01	0.01	0	0.45	0.08	1.87	0.18	1.61	0.33	0.03	0.85	0.17	0.14	0.01	0.08	0.01	0.04	0.11	0.1	0.08	0.08	5.59
0.41	0.12	0.09	1	0.01	0.02	0.06	0.15	0.01	0.52	0.01	0.42	0.02	0.02	0.14	0.55	0.05	0.04	0.08	0.35	0.12	0.13	0.1	0.01	0.16	0	0.06	0	0.08	0.06	0.04	3.01	0.19	1.17	0.1	0.16	0.18	0.41	0.62	0.91	0.42	0.02	0.2	0.07	1.93	0.55	0.11	0.28	0.09	4.55
0.75	0.49	0.01	1.29	0	0.01	0.03	0.07	0.14	0.34	0.04	1.97	0.37	0.1	0.23	0.06	0.06	0.04	0.05	0.13	0.01	0.11	0.26	0	0.12	0	0.07	0.01	0	0.01	0	0.34	0.14	2.66	0.14	0.14	0.26	0.09	1.09	0.6	0.06	0.2	0.04	0	0.06	0.11	0.13	0.45	0.16	10.99
0.27	0.11	0.04	0.96	0.03	0.02	0.08	0	0.01	0.06	0	0.15	0.01	0.01	0.08	0.02	0.02	0.01	0.06	0.1	0	0.03	0.03	0	0.07	0	0.03	0.01	0.04	0.05	0.08	2.26	0.06	1.33	0.09	0.06	0.18	0.24	0.48	0.32	0.15	0.15	0.09	0.02	0.09	2.65	0.06	0.37	0.11	7.64
4.5	0.69	0	3.5	0	0.2	0.3	0.41	0.37	2.72	0.35	2.65	0.26	0.05	1.95	0.4	0.31	0.24	0.3	4.72	0.04	1.15	1.39	0.06	0.71	0	0	0	0	0	0	0.03	0.37	2.6	0.37	0.06	0.57	0.12	1.43	0.13	0.08	0.03	0.03	0.01	0.03	0.11	0.16	0.06	0.06	22.97
0.42	0.1	0.08	1.98	0	0.15	1.94	0.09	0.06	0.25	0.11	0.32	2.58	0.02	0.21	0.13	0.13	0.09	0.19	1.04	0.02	0.07	0.06	0.01	0.21	0.36	0.03	0.02	0.25	0.05	0.07	14.98	0.25	3.18	0.11	0.16	0.23	0.06	0.81	0.12	0.02	0	0.02	0.01	0.11	0.2	0.16	0.03	0.13	10.53
0.24	0.15	0.01	1.12	0	0.17	0.8	0.12	0.32	0.67	0.25	0.76	1.2	0.05	0.45	0.25	0.14	0.08	0.45	1.27	0.03	0.12	0.19	0.01	0.92	0	0.01	0	0	0	0	0.17	0.27	1.94	0.18	0.05	0.6	0.07	1.06	0.13	0.01	0	0.02	0	0.07	0.17	0.21	0.06	0.08	9.02
0.43	0.22	0.05	0.49	0	0.28	0.58	0.27	0.76	1.35	0.82	2.74	0.67	0.07	1.08	0.38	0.22	0.56	1.42	0.8	0.06	0.15	0.42	0.07	0.42	0.03	0.03	0	0.12	0.01	0	8.1	0.4	2.64	0.33	0.13	0.61	0.11	1.08	0.28	3.32	0.01	2.41	0.52	0.12	0.39	0.33	0.11	0.12	10.36
0.47	0.45	0.04	1.52	0	0.21	0.58	0.13	0.23	0.76	0.12	0.63	0.3	0.04	0.38	0.15	0.22	0.12	0.87	0.61	0.04	0.22	0.26	0.01	0.11	0	0.02	0	0.01	0	0.01	0.55	0.18	1.3	0.17	1.71	0.52	0.06	1.2	0.17	0.26	0.01	1.18	0.1	0.47	0.3	0.12	0.05	0.2	6.23
0.17	0.08	0.04	0.75	0	0.52	0.96	0.25	0.01	0.15	0.02	0.13	0.45	0.03	0.12	0.45	0.34	0.06	1.63	0.17	0.03	0.05	0.05	0	0.81	0	0	0.02	0.04	0	0.04	1.73	0.33	1.72	0.14	0.27	0.3	0.03	0.65	0.08	0.13	0	0.11	0.02	0.03	0.14	0.07	0.03	0.04	10.3
0.72	0.22	0.02	1	0	0.31	0.84	0.1	0.04	0.35	0.04	1.11	0.58	0.07	0.68	0.44	0.21	0.42	1.12	0.62	0.07	0.11	0.18	0.02	0.19	0	0	0	0.01	0.01	0	0.48	0.51	3.63	0.42	0.37	0.75	0.07	1.18	0.17	0.26	0	0.16	0.03	0.06	0.18	0.31	0.08	0.13	11.67
0.43	0.17	0.03	0.8	0.01	0.05	0.21	0.3	0.02	1.38	0.07	0.49	0.24	0.02	0.27	0.56	0.18	0.13	0.14	0.71	0.02	0.3	0.21	0.01	0.25	0	0.05	0.01	0.03	0.03	0.05	2.13	0.33	1.45	0.18	0.2	0.43	0.11	0.51	0.47	0.1	0.11	0.08	0.03	0.06	0.21	0.1	0.31	0.07	5.26
0.63	0.26	0.01	1.26	0	0.01	0.05	0.02	0.01	0.11	0.01	0.49	0.4	0.02	0.08	0.01	0.01	0.02	0.05	0.12	0	0.05	0.07	0	0.1	0.01	0.04	0.04	0.01	0.02	0.21	0.36	0.07	1.91	0.15	0.4	0.15	0.15	0.97	0.23	0.1	0.02	0.06	0	0.07	0.09	0.08	0.08	0.15	12.44
0.56	0.15	0.02	1.28	0	0.03	0.06	0.04	0.01	0.22	0.01	0.56	0.17	0	0.15	0.05	0.12	0.04	0.02	0.1	0.16	0.05	0.25	0	0.06	0.01	0.11	0.01	0.02	0.1	0.04	0.59	0.12	1.83	0.07	0.32	0.12	0.16	0.65	0.39	0.05	0.06	0.06	0.02	0.09	0.76	0.05	0.37	0.09	8.36
2.85	0.72	0	4.77	0	0.11	0.24	0.39	0.38	3	0.25	3.49	0.31	0.09	2.18	0.42	0.2	0.27	0.38	3.89	0.07	1.54	1.71	0.07	0.66	0	0	0	0.01	0	0	0.2	0.41	2.31	0.33	0.06	0.69	0.15	1.46	0.14	0.09	0.01	0.01	0	0.04	0.11	0.16	0.07	0.04	25.19
0.08	0.09	0.26	0.21	0	0.15	0.06	0.01	0.2	0.29	0.04	0.35	0.12	0.08	0.24	0.13	0.12	0.15	0.03	0.3	0.03	0.05	0.06	0.02	0.04	0.3	6.04	0.15	0.21	0.23	0.44	5.14	0.07	0.27	0.07	0	0.09	19.65	0.49	0	0.19	0.05	0	0	0.02	0.02	0.04	0	0.93	1.23
0.23	0.27	1.21	0.37	0	0.02	0.05	0.04	0.11	0.18	0.05	0.48	0.14	0	0.13	0.06	0.03	0.05	0.03	0.18	0	0.02	0.05	0.02	0.03	0.45	3.71	7.18	0.38	0.07	1.39	1.96	0.13	0.8	0.05	0.01	0.07	0.26	0.52	0	19.63	0	0.37	0.01	0.01	0	0.18	0.02	2.36	3.53
0.25	0.01	0.17	0.77	0	0.02	0.01	0.15	1.59	1.78	0.04	2.18	0.17	0	0.49	0.2	0.03	0.14	0	0.11	0.01	0.11	0.16	0.01	0.03	0.76	1.98	0.44	0.63	0.3	0.52	27.1	0.05	0.36	0.09	0	0.06	0.01	0.26	0.01	0.15	0	0.05	0	0.03	0	0.01	0.03	0.69	1
0.13	0.11	0.35	0.72	0	0.6	0.04	0.33	1.84	3.56	0.03	0.18	0.08	0.08	0.68	0.49	0.08	0.04	0.11	0.43	0.07	0.16	0.64	0	0.11	0.46	1.3	0.42	2.36	0.09	1.33	6.19	0.14	0.56	0.02	0.03	0.09	0.35	1.01	0	0.11	0	0.02	0	0	0.01	0.05	0.01	0.75	2.32
0.02	0.03	0.04	0.1	0	0.04	0.04	0.01	0.07	0.13	0.02	0.08	0.05	0	0.1	0.02	0.03	0.04	0.01	0.15	0.01	0.02	0.04	0	0.08	0.06	0.05	0.01	0.07	0.01	0.04	0.21	0.03	0.08	0.04	0	0.08	0.03	0.16	0	0.02	0	0	0	0	0	0.01	0	0.05	0.55
0.19	0.07	0.02	0.27	0	0.18	0.11	0.17	0.18	0.32	0.08	0.16	0.12	0.01	0.23	0.35	0.32	0.05	0.51	0.55	0.01	0.15	0.14	0.01	1.19	0.14	3.01	0.04	0.02	0.04	0.06	0.61	0.1	0.33	0.02	0	0.09	0.02	0.31	0	0.2	0	0.01	0	0	0	0.02	0	0.11	2.82
0.03	0.03	0	0.06	0	0.05	0.01	0.01	0.01	0.06	0	0.05	0.01	0	0.03	0.04	0.01	0.04	0.03	0.06	0	0.02	0.01	0.01	0.03	0.03	2.31	0.01	0.01	0.01	0	0.15	0.03	0.07	0.03	0	0.08	0	0.02	0	0.01	0	0	0	0	0	0.01	0	0.06	0.42
0.14	0.06	0.03	0.12	0	0.07	0.05	0.29	0.11	0.41	0.09	1.01	0.01	0.01	0.29	0.06	0.08	0.2	0.08	0.11	0	0.05	0.1	0.12	0.18	0.05	0.05	0.06	0.04	0.01	0.03	0.44	0.05	0.13	0.04	0	0.18	0.01	0.13	0	0.06	0	0.01	0.01	0.04	0	0.02	0	0.17	1.53
0.1	0.01	0.17	0.23	0	0.06	0.42	0.05	0.01	0.29	0.01	0.36	0.02	0	0.09	0.04	0.06	0	0.56	0.04	0.03	0.09	0.04	0.02	0.22	0.94	0.55	0.96	0.72	0.35	0.34	36.28	0.11	0.36	0.13	0	0.04	0.01	0.31	0.03	0.83	0	0.38	0.13	0.01	0	0.02	0.03	0.71	1.75
0.13	0.07	0.01	0.41	0	0.04	0.07	0.02	0.01	0.06	0.01	0.04	0.08	0.03	0.03	0.11	0	0.02	1.73	0.21	0.03	0.07	0.04	1.76	0.04	0.19	0.07	0.03	0.04	0.03	0.02	2.16	0.48	0.63	0.03	0	0.64	0.01	0.33	0	0.18	0	0	0	0.01	0.02	0.03	0	0.13	2.61
0.8	0.22	0.04	4.91	0	0.05	0.06	0.05	0.32	1.01	0.07	3.39	0.02	0.03	0.14	0.03	0	0.17	0.05	0.04	0.08	0.11	0.3	0.04	0.02	0.11	0.21	0.04	1.01	0.05	0.11	6.81	0.18	0.75	0.03	0	0.23	0.11	2.31	0	2.3	0	0.03	0	0.02	0	0.06	0	0.27	20.22
0.18	0.05	0.14	0.89	0	0.06	0.13	0.04	0.03	0.36	0.04	0.1	0.02	0.01	0.08	0.02	0.05	0.03	0.1	0.34	0	0.05	0.07	0.03	0.09	1.73	1.51	0.39	0.43	0.15	0.3	9.42	0.07	0.36	0.02	0.01	0.06	0.02	0.86	0.01	0.33	0	0.19	0.01	0.04	0	0.03	0.01	8.32	2.94
0.09	0.04	0.06	0.67	0	0.45	1.34	0.14	0.19	2.17	0.05	0.74	0.14	0.33	0.85	0.1	0.2	0.06	0.76	0.86	0.07	0.12	0.21	0.06	0.39	1.33	0.96	0.44	0.45	0.16	0.07	13.43	0.16	0.55	0.07	0	0.2	0.02	0.71	0	0.39	0	0.28	0.02	0.01	0	0.14	0	0.21	5.32
0.59	0.2	0.02	0.78	0	0.29	0.16	0.99	0.76	1.36	0.39	2.74	1.77	0.09	1.03	0.99	0.3	0.87	1.91	0.63	0.05	1.75	0.63	0.04	3.83	0.28	0.51	0.06	0.27	0.17	0.03	15.45	0.41	1.54	0.25	0	0.41	0.04	0.88	0	0.81	0	0.32	0.04	0.07	0	0.14	0	0.05	11.89
0.06	0.05	0.02	0.1	0	0.01	0.02	0	0.02	0.12	0.03	0.15	0.02	0.01	0.06	0.07	0.01	0.08	0.02	0.09	0	0.02	0.04	0.01	0.04	0	0.06	0.02	0.02	0.01	0	0.38	0.06	0.07	0.06	0	0.09	0.02	0.01	0	0.04	0	0.06	0	0	0	0.02	0	0.04	0.79
0.06	0.12	0.21	0.29	0.01	0.03	0.17	0.05	0.09	0.12	0.05	0.34	0.07	0.01	0.05	0.03	0.01	0.05	0.52	0.23	0	0.04	0.16	0.01	0.07	0.21	1.01	0.35	3.63	0.02	0.15	4.79	0.14	0.34	0.02	0	0.08	0.1	0.26	0.01	0.18	0	0.23	0.09	0.79	0.02	0.04	0.03	0.65	1.42
0.63	0.16	0.03	2.01	0	0.13	0.04	0.16	1.39	0.75	0.07	1.82	0.03	0	0.35	0.11	0.06	0.16	0.09	0.06	0.06	0.25	0.27	0	0.05	0	0.06	0.02	0.01	0.02	0	0.42	0.1	0.41	0.13	0	0.18	0.11	0.79	0	0.71	0.01	1.02	0.23	0.07	0	0.04	0.01	0.05	4.95
0.12	0.07	0.01	0.75	0	0.02	0.03	0.02	0.05	0.07	0.01	0.17	0.11	0	0.05	0.01	0	0	0.1	0.13	0	0.02	0.05	0.04	0.05	0	0.03	0	0	0.01	0.01	0.34	0.09	0.22	0.05	0	0.13	0.03	0.41	0	0.05	0	0.07	0.03	0.03	0	0.03	0	0.03	2.6
1.23	0.31	0.05	13.61	0	0.03	0.03	0.41	0.91	2.91	0.37	4.27	0.37	0.03	2.26	0.06	0.05	0.03	0.04	3.15	0.01	0.23	2.09	0.01	0.22	0.02	0.06	0	0.01	0	0.01	0.51	0.13	0.65	0.05	0	0.1	0.26	2.63	0	0.23	0	0.16	0.05	0.04	0	0.04	0	0.47	7.64
0.3	0.26	0.04	0.4	0	0.05	0.2	0.17	0.61	0.29	0.34	31.05	0.07	0.01	0.69	0.01	0.08	0.05	0.4	0.34	0.01	0.06	1.45	0.01	0.11	0.02	0.26	0.05	0.01	0.01	0.02	1.1	0.45	1.91	0.09	0.01	0.34	0.03	1.18	0	4.45	0	20.41	0.8	0.07	0.01	0.31	0.01	0.05	3.58
0.72	0.05	0.01	3.96	0	1.81	0.17	0.23	0.46	1.25	0.55	3.22	0.09	0.12	0.9	0.37	0.6	0.23	0.94	0.3	0.2	1.83	0.79	0.21	0.24	0.17	0.26	0.02	0.01	0.01	0.02	0.43	0.06	4.28	0.03	0	0.22	0.06	1.5	0	0.4	0	0.22	0.04	0.04	0.01	0.04	0.02	0.06	22.69
0.12	0	0	0.16	0	0.05	0.03	0.04	0.02	0.07	0.01	0.35	0.06	0.01	0.18	0.06	0.03	0.15	0.03	0.14	0.02	0.04	0.09	0	0.08	0	0.01	0	0.01	0	0	0.1	0.06	0.08	0.06	0	0.11	0.01	0.12	0	0.02	0	0	0	0	0	0.01	0	0.02	1.12
0.23	0.09	0.01	0.19	0	0.06	0.04	0.1	0.2	1.04	0.12	0.84	0.03	0.01	0.06	0.05	0.07	0.07	0.11	0.16	0.02	0.21	0.14	0.05	0.07	0	0.05	0.01	0	0	0.01	0.23	0.04	0.58	0.09	0	0.12	0.03	0.55	0.01	9.1	0	16.68	2.23	0.2	0	0.06	0.02	0.08	5.63
0.43	0.32	0.07	6.16	0	0.01	0.28	0.05	0.63	1.2	0.08	0.14	0.65	0.02	0.93	0.01	0.07	0.01	0.07	0.28	0.04	0.08	1.36	0	0.21	0.05	1.47	0.05	0.07	0.08	0.05	3.47	0.12	0.24	0.06	0	0.23	0.02	0.5	0	0.32	0	0.51	0.06	0.01	0	0.15	0.02	0.13	13.08
0.16	0.07	0.18	0.63	0	4.07	3.05	0.17	0.79	1.82	1.77	1.48	1.15	7.48	0.61	0.08	0.06	0.05	0.69	1.06	13	0.3	0.21	0.03	0.15	0.04	0.23	0.46	0	0	0.04	0.69	1.3	3.95	0.09	0	0.29	0.08	1.87	0	0.12	0	0.1	0.01	0	0	0.22	0	0.11	5.87
0.08	0.03	0	0.23	0	0.02	0.02	0.01	0.02	0.05	0.01	0.05	0.01	0.01	0.02	0.01	0.01	0.01	0.06	0.03	0.01	0.02	0.02	0	0.02	0.01	0.11	0.01	0	0	0	0.2	0.04	0.15	0.01	0	0.02	0.01	0.1	0.01	0.24	0	0.11	0.1	0.07	0	0.02	0.02	0.03	0.79
0.24	0.13	0.06	0.53	0	0.34	3.66	8.66	0.09	0.68	0.07	1.2	1.08	0.12	0.36	0.22	8.56	0.22	0.87	0.22	0.06	0.12	0.12	0	0.4	0.01	0.1	0	0.02	0.01	0.02	0.53	0.06	0.72	0.18	0	0.41	0.03	0.69	0.01	0.18	0	0.07	0.01	0	0	0.09	0.02	0.07	4.57
0.26	0.15	0.53	0.47	0	0.31	0.04	0.14	0.2	0.47	0.06	0.29	0.2	0.01	0.1	0.08	0.08	0.09	0.01	0.5	0.04	0.01	0.04	0	0.11	0.83	1.26	0.21	0.13	0.13	0.39	3.41	0.25	1.8	0.09	0	0.18	0.78	0.73	0.01	0.33	0.01	0.01	0.01	0.04	0.01	0.03	0.01	0.74	2.96
0.18	0.45	0.03	0.22	0	0.18	0.02	0.1	1.65	0.52	0.14	5.36	0.11	0.17	0.42	0.23	0.17	0.3	0.05	0.88	0.09	0.23	0.45	0.11	0.04	0.02	0.02	0	0.01	0	0.01	0.08	0.04	0.39	0.1	0	0.31	0.06	0.5	0	0.03	0	0	0	0	0	0.02	0	0.03	3.71
0.05	0.07	0.16	0.17	0	0.02	0.02	0.02	0.12	0.64	0.01	0.5	0.07	0.01	0.28	0.04	0.04	0.05	0.01	0.05	0.02	0.03	0.47	0	0.02	4.01	5.94	7.26	0.93	0.72	1.41	31.72	0.03	0.22	0.02	0	0.04	0.09	0.13	0	0.16	0.01	0	0	0.01	0	0.02	0.01	0.42	0.76
0.12	0.09	0.68	0.21	0	0.25	0.07	0.06	0.01	0.12	0.01	0.25	0.12	0	0.09	0.21	0.13	0.09	0.31	0.09	0.03	0.03	0.04	0	0.04	0.65	10.97	0.82	0.3	0.09	1.33	4.83	0.07	0.16	0.12	0	0.07	0.31	0.1	0.06	0.07	0	0.03	0	0	0.03	0.03	0.03	2.27	1.42
0.07	0.03	12.35	0.29	0	0.06	0.1	0.07	0.1	0.17	0.21	0.9	0.26	0.01	0.13	0.05	0.06	0.03	0.01	0.16	0.01	0.03	0.07	0	0.13	0.61	0.96	1.2	0.24	0.11	6.44	3.62	0.05	0.25	0.03	0	0.04	0.27	1.07	0	0.1	0	0.01	0	0.04	0	0.09	0	1.8	1.96
0.07	0.02	0.07	0.41	0	0.04	0.05	0.04	0.19	0.31	0.05	0.56	0.09	0.01	0.22	0.02	0.07	0.07	0.04	0.71	0	0.09	0.08	0.01	0.09	0.05	2.2	0.08	0.02	0.01	0.1	0.48	0.05	0.16	0.03	0.02	0.08	0.08	0.26	0	0.03	0	0	0	0.01	0	0.02	0.02	0.18	1.66
0.05	0.02	0.01	0.11	0	0.09	0.03	0.01	0.01	0.02	0.01	0.05	0.01	0.01	0.02	0.03	0.02	0.02	0.1	0.06	0	0.02	0.02	0.01	0.07	0	0.02	0.03	0.01	0	0	0.09	0.03	0.15	0.02	0	0.06	0	0.12	0	0.03	0	0	0	0	0	0.01	0	0.03	0.81
0.18	0.01	0.01	0.1	0	0.18	0.09	0.03	0.05	0.33	0.02	0.16	0.05	0.07	0.04	0.12	0.05	0.09	0.19	0.26	0.01	0.03	0.04	0.01	0.21	0.03	0.01	0.01	0.01	0	0	0.15	0.04	0.18	0.03	0	0.11	0.01	0.19	0	0.03	0	0	0	0	0	0.01	0	0.05	0.89
0.02	0.02	0.01	0.04	0	0.02	0.02	0.1	0.02	0.1	0.02	0.27	0.02	0	0.11	0.01	0.03	0.06	0.02	0.11	0	0.02	0.03	0.01	0.09	0.01	0.01	0.01	0.01	0	0	0.08	0.01	0.07	0.02	0	0.07	0.01	0.03	0	0.06	0	0.04	0.01	0	0	0	0	0.03	0.47
0.07	0.05	0.03	0.46	0	0.03	0.2	0.06	0.07	0.31	0.03	0.33	0.09	0.04	0.18	0.04	0.1	0.01	0.53	0.09	0.04	0.12	0.09	0.02	0.31	0.08	0.25	0.05	1.43	0.22	0.05	65.97	0.07	0.15	0.04	0	0.09	0.01	0.26	0	0.1	0	0.01	0	0.07	0	0.03	0	0.32	2.56
0.04	0.02	0	0.09	0	0.07	0.11	0.02	0.03	0.07	0.01	0.05	0.01	0.03	0.03	0.02	0.01	0.02	0.08	0.08	0.07	0.02	0	0.28	0.03	0.49	0.06	0.02	0.03	0.03	0.02	1.29	0.07	0.11	0.01	0	0.05	0.02	0.15	0	0.05	0	0	0	0	0	0.01	0	0.06	0.67
0.56	0.21	0.04	2.24	0	0.04	0.03	0	0.13	0.06	0.02	0.5	0.01	0.01	0	0.01	0	0.02	0.07	0.04	0.02	0.02	0.07	0	0.02	0.08	0.08	0.07	0.32	0.06	0.03	13.68	0.08	1.16	0.04	0	0.08	0.07	1.5	0	8.3	0	0.04	0.06	0.07	0	0.06	0	0.16	14.5
0.18	0.03	0.15	0.69	0	0.29	0.62	0.3	0.15	0.68	0.05	0.24	0.1	0.06	0.21	0.13	0.33	0.05	0.34	0.31	0.01	0.29	0.2	0.03	0.54	0.22	0.64	0.53	0.55	0.24	0.21	28.02	0.13	0.87	0.13	0	0.21	0.08	0.58	0.02	0.43	0	0.05	0	0.01	0.01	0.02	0	0.46	4.72
0.13	0.05	0.04	0.51	0	0.57	1.75	0.07	0.17	1.16	0.05	0.51	0.05	0.25	0.43	0.09	0.09	0.07	0.77	0.57	0.05	0.05	0.1	0.03	0.5	0.15	0.34	0.02	0.24	0.03	0.01	3.1	0.45	0.51	0.1	0	0.15	0.03	0.53	0	0.56	0	0.2	0.02	0.01	0.03	0.12	0.01	0.36	16.17
0.81	0.1	0.01	0.59	0.03	0.22	0.23	1.21	0.43	1.03	0.56	1.74	1.66	0.07	0.77	1.36	0.52	0.51	5.88	0.98	0.05	1.36	0.37	0.01	12.61	0.01	0.15	0.16	0	0.02	0.8	0.4	0.64	1.16	0.27	0.01	0.81	0.02	0.88	0.01	0.05	0	0.13	0.01	0.02	0	0.11	0	0.01	15.15
0.07	0.02	0.01	0.03	0	0.01	0.02	0.01	0.05	0.06	0.02	1.02	0.02	0.01	0.07	0.05	0.01	0.08	0.01	0.1	0	0.01	0.04	0	0.06	0	0.01	0	0	0	0	0.03	0.08	0.11	0.03	0	0.04	0	0.05	0	0.06	0	2.36	0.1	0	0	0.05	0	0.02	0.5
0.2	0.31	0.02	0.53	0	0.05	0.05	0.08	0.29	0.73	0.08	1.9	0.07	0	0.63	0.13	0.03	0.12	0.11	0.1	0.05	0.21	0.26	0.01	0.07	0.01	1.37	0.08	0.08	0.09	0.04	3.5	0.07	0.16	0.08	0	0.16	0.01	0.2	0	0.08	0	0.11	0.04	0.04	0	0.03	0	0.04	5.72
0.05	0.04	0.01	0.09	0	0.04	0.07	0	0.07	0.05	0.02	0.24	0.08	0.05	0.08	0.01	0.03	0.01	0.09	0.32	0.09	0.04	0.07	0.01	0.08	0.02	0.05	0.01	0	0	0.01	0.17	0.08	0.18	0.01	0	0.07	0.02	0.17	0	0.02	0	0.07	0	0.01	0	0.04	0	0.02	1.05
0.73	0.11	0.04	1.43	0	0.06	0.08	0	0.14	0.19	0.1	0.73	0.09	0.35	0.18	0.08	0.06	0.08	2.15	0.19	0.12	0.1	0.17	0.31	0.08	0.01	0.11	0	0.02	0.04	0.02	1.7	0.72	0.67	0.18	0	0.17	0.18	1.14	0	1.25	0	8.83	11.58	11.75	0.02	0.06	0	0.4	5.43
0.88	0.58	0.17	3.77	0	0.07	0.39	1.07	7	3.39	0.65	6.2	0.12	0.17	2.74	0.23	0.37	0.01	0.35	1.04	0.12	1.78	5.28	0.01	0.55	0.02	0.27	0.05	0.03	0.02	0.06	1.92	0.15	0.59	0.16	0	0.32	0.04	0.75	0	3.78	0	0.24	0.06	0.05	0.01	0.09	0	0.1	5.69
0.34	0.11	0.04	0.47	0	0.01	0.27	0.11	0.56	0.56	0.41	25.12	0.12	0	0.79	0.08	0.06	0.08	0.11	0.21	0.01	0.03	1.01	0	0.16	0.02	0.18	0.01	0.03	0.02	0	1.52	2.48	1.88	0.08	0.01	0.31	0.05	0.84	0	7.94	0	14.38	0.98	0.07	0.05	0.35	0	0.08	6.93
0.98	0.05	0.05	3.09	0	1.48	0.19	0.11	0.52	1.09	0.48	2.64	0.03	0.1	0.92	0.26	0.32	0.17	1.15	0.54	0.14	1.42	0.95	0.15	0.26	0.03	0.1	0.02	0.01	0.01	0.01	0.52	0.1	4.74	0.07	0.01	0.36	0.08	1.44	0.01	0.09	0	0.41	0.03	0.03	0.01	0.02	0.01	0.1	21.91
0.28	0.07	0.05	0.64	0	0.16	0.06	0.14	0.03	0.18	0.05	0.7	0.06	0.03	0.27	0.14	0.19	0.06	0.13	0.18	0.02	0.15	0.17	0.06	0.13	0.1	1.04	0.27	0.1	0.03	0.78	3.06	0.1	0.5	0.08	0.69	0.27	0.09	0.36	0.14	0.15	0.01	0.19	0.04	0.06	2.04	0.03	0.51	0.48	3.13
0.41	0.18	0.02	1.45	0	0.13	0.09	0.1	0.16	0.96	0.08	0.98	0.03	0.02	0.12	0.04	0.11	0.1	0.21	0.16	0.03	0.15	0.16	0.05	0.11	0.02	0.08	0.01	0.02	0.01	0.02	0.95	0.07	0.69	0.14	0	0.14	0.05	0.48	0.01	7.42	0	25.17	3.78	0.25	0	0.05	0.01	0.1	7.03
0.08	0.03	0.01	1.48	0	0.03	0.1	0.08	0.38	1.44	0.01	0.04	0.11	0.01	0.1	0.01	0.01	0.02	0.04	0.04	0.01	0.12	0.93	0	0.04	0	0.03	0.01	0.01	0	0	0.15	0.02	0.18	0.02	0	0.05	0	0.2	0	0.03	0	0.02	0.01	0	0	0.02	0.02	0.24	1.92
0.21	0.16	0.05	0.76	0	1.01	0.52	0.17	0.26	0.77	0.61	0.82	0.23	2.87	0.23	0.15	0.21	0.14	1.03	1.08	2.77	0.14	0.28	0.47	0.21	0.03	0.13	0.01	0.01	0.01	0.05	0.59	1.02	1.68	0.12	0.02	0.5	0.05	0.96	0.04	0.27	0	0.15	0.03	0.01	0.03	0.12	0.17	0.17	5.69
0.08	0.01	0.03	0.11	0	0.04	0.04	0.03	0.06	0.18	0.02	0.09	0.03	0.03	0.03	0.12	0.01	0.08	0.15	0.04	0.03	0.07	0.05	0.03	0.03	0.01	0.15	0.02	0.02	0	0.03	0.93	0.05	0.11	0.02	0	0.04	0.01	0.06	0	0.46	0	0.34	0.24	0.15	0	0.01	0.02	0.07	0.62
0.31	0.14	0.09	1.62	0	0.3	1.3	0.82	0.09	1.07	0.07	1.5	0.48	0.08	0.24	0.4	0.53	0.49	4.94	1.09	0.06	0.33	0.34	0.05	0.81	0.01	2	0.06	0.11	0.11	0.01	1.92	0.11	1.84	0.14	0.01	0.26	0.05	1.65	0.03	0.32	0	0.07	0.01	0.01	0	0.04	0.05	0.34	12.56
0.17	0.1	0.77	0.45	0	0.08	0.08	0.14	0.19	0.26	0.04	0.23	0.1	0.05	0.12	0.08	0.19	0.1	0.03	0.18	0.04	0.07	0.1	0	0.19	1.25	5.65	0.61	0.15	0.33	1.09	4.26	0.1	0.52	0.06	0.02	0.1	1.64	0.61	0.03	0.26	0	0.02	0.01	0.14	0	0.03	0.02	0.58	1.89
0.11	0.13	0.05	0.17	0	0.09	0.03	0.03	0.33	0.27	0.03	1.16	0.13	0.03	0.12	0.04	0.05	0.02	0.04	0.16	0.04	0.02	0.07	0.01	0.03	0.07	0.08	0.04	0.53	0.02	0.03	0.47	0.08	0.35	0.09	0.01	0.13	0.07	0.38	0	0.04	0.01	0	0	0	0	0.04	0.02	0.07	3.05
0.13	0.02	0.15	0.18	0	0.02	0.03	0.02	0.17	0.12	0.02	0.39	0.06	0.02	0.12	0.05	0.03	0.03	0.05	0.18	0	0.04	0.15	0	0.07	1.75	13.24	3.23	0.4	0.49	9.82	19.24	0.03	0.28	0.04	0	0.02	0.09	0.28	0.01	7.64	0	0.16	0	0.01	0	0.01	0	0.21	1.58
0.35	0.03	0.09	0.35	0	0.08	0.08	0.67	6.11	4.25	0.53	7.65	0.34	0.04	1.34	0.28	0.22	0.45	0.07	0.2	0.08	0.81	0.43	0.03	0.03	0.21	0.12	17.01	0.55	0.11	0.69	23.21	0.08	1.44	0.04	0.02	0.1	0.06	0.38	0	0.05	0	0.01	0	0.01	0	0.01	0	0.18	9.9
0.02	0.02	0.11	0.21	0	0	0.13	0.02	0.03	0.05	0.02	0.1	0.07	0	0.04	0.02	0.02	0.01	0	0.06	0	0	0.02	0	0.03	0.2	0.08	0.02	0.02	0.01	0.05	0.35	0.03	0.12	0.03	0	0.05	0.23	1.86	0.02	0.1	0	0	0	0.03	0	0.05	0	0.1	4.25
0.56	0.07	0.14	0.4	0	0.18	0.27	0.12	0.63	1.91	0.29	2.08	0.45	0.06	0.94	0.09	0.22	0.23	0.1	3.37	0.07	0.19	0.24	0	0.25	0.1	4.05	0.12	0.03	0.06	0.16	1.82	0.11	0.62	0.09	0	0.27	0.09	0.5	0	0.07	0	0	0.01	0	0	0.02	0	0.17	30.72
0.09	0.03	0.02	0.55	0	0.09	0.01	0.22	0.17	0.39	0.45	0.24	0.13	0.01	0.3	0.44	0.24	0.09	0.19	0.26	0.03	0.16	0.15	0.02	0.53	0.01	0.05	0.01	0	0.01	0.04	0.18	0.06	0.39	0.01	0	0.1	0.01	0.33	0.03	0.09	0	0	0.01	0.01	0	0.01	0.18	0.12	3.16
0.12	0.01	0.01	0.05	0	0.04	0.08	0.02	0.03	0.28	0.01	0.05	0.02	0.01	0.05	0.08	0.04	0.03	0.12	0.29	0	0.02	0.02	0.01	0.12	0.03	0.38	0.01	0	0.01	0.01	0.27	0.03	0.1	0.02	0	0.08	0.01	0.04	0	0.02	0	0	0	0	0	0.01	0	0.07	0.78
0.69	0.46	0.06	0.53	0	1.64	0.3	1.01	0.13	1.15	0.19	1.94	0.16	0	0.72	0.16	0.31	0.91	1.63	0.7	0.02	0.41	0.2	0.1	1.49	6.78	0.27	0.18	0.08	0.31	0.1	2.39	0.1	1.45	0.26	0	0.76	0.02	0.78	0	0.21	0	0.17	0.02	0.01	0	0.06	0	0.3	12.58
0.14	0.1	0.08	0.33	0	0.13	0.71	0.07	0.13	0.82	0.03	0.38	0.19	0.1	0.22	0.11	0.49	0.11	2.01	0.22	0.07	0.37	0.11	0.03	1.34	0.12	0.13	0.3	0.02	0.01	0.22	0.54	0.15	0.65	0.16	0	0.1	0.04	0.68	0.02	0.06	0	0	0	0	0	0.04	0.01	36.32	4.81
0.06	0.06	0	0.18	0	0.08	0.16	0.04	0.05	0.16	0.29	0.41	0.17	0.36	0.06	0.82	0.05	0.19	3.44	0.75	0.3	0.18	0.15	20.82	0.14	0.02	0.01	0	0	0	0.01	0.15	3.15	1.99	0.04	0	1.79	0.04	0.8	0.01	0.49	0	0.01	0	0	0.01	0.03	0.03	0.15	8.98
0.1	0.03	0.01	0.93	0	0.05	0.05	0.41	0.79	1.52	0.56	8.44	0.02	0.03	0.03	0.04	0.01	0.07	0.12	0.03	0.01	0.11	0.25	0.06	0.03	0.02	0.03	0.02	0.01	0.01	0.01	0.61	0.07	0.16	0.01	0.01	0.06	0.01	0.21	0	36.69	0	0.15	0.17	0.12	0	0.01	0	0.12	2.06
0.44	0.29	0.08	3.04	0	0.17	0.29	0.03	0.13	0.96	0.1	0.16	0.08	0.01	0.15	0.04	0.03	0.03	0.36	0.53	0.03	0.19	0.39	0.05	0.16	0.33	3.65	0.31	0.08	0.18	0.12	8.21	0.12	1.7	0.09	0.02	0.09	0.12	1.78	0.01	0.36	0	0.03	0	0.01	0	0.04	0.01	0.46	19.8
0.13	0.03	0.02	0.66	0	5.18	1.66	0.32	0.42	3.25	0.21	2.76	0.11	2.09	0.94	0.27	0.19	0.12	1.19	0.9	0.21	0.18	0.14	0.03	0.88	0.27	0.13	0.12	0.07	0.14	0.03	4.39	0.89	0.55	0.18	0	0.14	0.1	2.96	0	0.28	0	0.29	0.02	0	0	0.1	0	0.19	4.96
0.31	0.21	0.06	1.06	0	0.12	0.1	2.04	0.67	1.13	0.41	2.2	0.97	0.1	1.15	1.68	0.3	0.82	1.37	0.39	0.1	1.31	0.37	0.03	2	0.16	1.25	0.55	0.41	0.12	0.91	11.55	0.39	1.08	0.34	0.67	0.35	0.1	1.06	0.13	0.24	0	0.17	0.03	0.15	2.37	0.09	0.49	0.33	8.52
0.01	0	0	0.01	0	0.01	0.03	0.01	0.02	0.15	0.01	0.03	0.03	0.01	0.16	0.03	0.01	0.01	0.02	0.2	0	0.01	0.03	0	0.07	0.01	0.62	0.01	0.01	0.01	0	0.28	0.01	0.03	0.01	0	0.02	0.01	0.03	0	0	0	0.01	0	0	0	0	0	0.01	0.8
0.21	0.13	0.26	0.4	0	0.06	0.09	0.11	0.08	0.16	0.01	0.51	0.09	0.01	0.06	0.01	0.03	0.04	1.73	0.39	0.01	0.08	0.06	0.01	0.14	1.38	1.79	0.79	0.91	0.74	0.29	31.63	0.09	0.6	0.06	0	0.11	0.04	0.24	0.03	0.35	0	0.83	0.13	0.06	0	0.02	0	0.25	2.18
0.71	0.85	0.03	0.78	0	0.22	0.03	0.34	0.65	2	0.35	5.13	0.08	0.01	1.49	0.39	0.09	0.51	0.32	0.3	0.14	0.47	0.55	0.03	0.07	0	0.12	0.03	0.01	0	0	0.84	0.16	0.36	0.72	0	0.3	0.04	0.4	0.01	0.05	0	0.11	0.03	0.02	0	0.03	0.04	1	14.25
0.24	0.13	0.01	1.71	0	0.08	0.12	0.04	0.31	0.2	0.05	1.18	0.47	0.04	0.32	0.12	0.12	0.02	0.42	1.22	0.05	0.13	0.21	0.22	0.4	0.01	0.22	0.09	0.09	0.06	0.1	5.77	0.5	0.6	0.12	0	0.31	0.13	1.18	0.01	0.15	0	0.22	0.03	0.04	0.02	0.05	0.07	0.06	5.44
0.6	0.04	0.09	0.16	0	0.14	0.08	0.08	0.48	0.51	0.68	1.47	0.21	1.61	0.99	0.33	0.2	0.36	1.85	0.3	0.37	0.66	0.89	1.55	0.09	0.11	0.52	0.1	0.09	0.07	0.07	3.55	0.42	0.38	0.07	0	0.15	0.09	0.49	0	0.81	0	12.28	13.82	11.67	0.02	0.06	0	0.2	3.9
0.71	0.69	0.07	1.21	0	0.04	0.1	0.13	1.47	1.19	0.1	2.36	0.05	0.09	0.62	0.04	0.04	0.02	0.26	0.97	0.02	0.34	2.76	0	0.12	0.57	1.01	1.12	0.34	0.26	0.08	17.06	0.1	1.18	0.12	0.01	0.28	0.02	0.87	0.01	3.01	0	0.11	0.01	0.05	0	0.07	0.01	0.16	7.02
0.46	0.05	0.01	0.42	0	0.03	0.28	0.13	0.53	0.23	0.25	15.36	0.07	0.03	0.43	0.03	0.06	0.04	0.1	0.15	0.01	0.04	0.41	0	0.11	0.01	0.02	0	0	0	0	0.25	0.71	0.67	0.05	0	0.12	0.02	0.43	0	0.96	0	50.16	2.2	0.03	0	0.68	0	0.05	3.29
0.59	0.03	0	5.65	0	0.56	0.03	0.15	1.17	1.37	0.68	4.03	0.01	0.29	1.57	0.16	0.54	0.13	0.44	0.11	0.15	2.21	0.64	0.41	0.06	0	0.18	0.03	0	0	0.11	0.12	0.02	5.18	0.03	0	0.3	0.12	1.61	1.34	0.07	0	0.36	0.04	0.11	0	0.01	5.75	0.02	22.06
1.05	0.31	0.05	0.75	0	0.31	0.19	0.69	0.2	0.96	0.17	4.09	0.35	0.14	2.38	0.57	1	2.11	0.03	0.83	0.13	0.35	1.18	0.33	0.25	0	0.09	0.02	0.02	0	0.01	0.19	0.29	0.46	0.48	0	1.08	0.02	0.39	0	0.09	0	0.03	0	0	0	0.06	0	0.19	5.7
0.1	0.04	0.01	0.17	0	0.05	0.19	0.04	0.03	0.57	0.03	0.16	0	0	0.03	0.02	0.01	0.01	0.03	0.02	0.02	0.03	0.01	0.01	0.02	0	0.17	0.01	0.01	0	0.01	0.25	0.02	0.32	0.03	0	0.04	0.02	0.26	0.01	32.63	0.01	35.56	6.92	0.07	0	0.03	0.01	0.04	0.91
0.38	0.24	0.04	3.34	0	0.05	0.16	0.09	0.35	1	0.02	0.06	0.44	0.01	0.12	0.02	0.03	0.01	0.1	0.24	0.04	0.06	0.77	0.05	0.16	0.06	0.54	0.03	0.08	0.02	0.03	3.16	0.12	0.36	0.04	0	0.21	0.04	0.53	0.03	0.09	0.01	0.05	0.02	0	0	0.06	0.02	0.08	13.22
0.2	0.07	0.05	0.56	0	1.64	0.45	0.12	2.47	0.46	2.83	3.2	0.33	12.49	0.16	0.03	0.01	0.04	0.22	0.19	21.02	0.16	0.13	0	0.06	0.02	0.26	0.22	0.04	0.02	0.43	1.53	2.19	6.75	0.05	0.01	0.19	0.07	0.84	0	0.2	0	0.06	0.02	0.03	0	0.12	0.02	0.2	5.09
0.39	0.08	0.04	2.44	0	0.16	0.4	0.15	0.35	1.34	0.13	0.94	0.18	0.06	0.38	0.51	0.11	0.54	0.12	1.11	0.06	0.88	0.1	0.03	0.58	0.01	0.05	0.01	0	0.01	0.01	0.18	0.06	0.55	0.09	0	0.11	0.03	0.39	0.01	0.08	0	0.05	0.01	0.01	0	0.06	0.03	0.42	3.36
0.57	0.13	0.08	1.24	0	0.47	1.79	1.16	0.11	1.75	0.15	3.12	0.68	0.03	0.35	0.53	0.56	0.77	9.66	1.26	0.11	0.57	0.22	0.03	1.08	0.07	0.61	0.03	0.04	0.03	0.02	2.7	0.13	2.27	0.15	0	0.32	0.09	2.15	0.02	0.28	0	0.47	0.03	0.02	0	0.17	0.03	0.13	14.3
[truncated: 51 more columns]
