# Supplementary material for: Changes of the Gastric Mucosal Microbiome Associated With Histological Stages of Gastric Carcinogenesis
Source: Front Microbiol. 2020 May 29;11:997. doi: 10.3389/fmicb.2020.00997 (PMC7272699; doi:10.3389/fmicb.2020.00997)
Supplement: Supplementary file 3 [file Table_1.xlsx]

## Sheet: Sheet1
Supplementary Table S1. DNA extraction result
Sample ID	Site	Concentration (ng/uL)	Volume (uL)	Quality (ug)
HC.A01	gastric antrum	57.6	26	1.4976
HC.A02	gastric antrum	79.5	33	2.6235
HC.A03	gastric antrum	62.1	25	1.5525
HC.A04	gastric antrum	87.5	35	3.0625
HC.A05	gastric antrum	70.7	31	2.1917
HC.A06	gastric antrum	77	33	2.541
HC.A07	gastric antrum	58.4	28	1.6352
HC.A08	gastric antrum	59.3	35	2.0755
HC.A09	gastric antrum	87.1	27	2.3517
HC.A10	gastric antrum	75	32	2.4
HC.A11	gastric antrum	77.6	32	2.4832
HC.A12	gastric antrum	65.8	25	1.645
HC.A13	gastric antrum	74.9	30	2.247
HC.A14	gastric antrum	87.5	32	2.8
HC.A15	gastric antrum	59.8	33	1.9734
HC.A16	gastric antrum	82.4	34	2.8016
HC.A17	gastric antrum	59.7	35	2.0895
HC.A18	gastric antrum	57.6	35	2.016
HC.A19	gastric antrum	83.5	29	2.4215
HC.A20	gastric antrum	89.5	35	3.1325
HC.A21	gastric antrum	88.8	29	2.5752
HC.A22	gastric antrum	70.1	30	2.103
HC.A23	gastric antrum	54.3	33	1.7919
HC.A24	gastric antrum	55.6	30	1.668
HC.A25	gastric antrum	68.8	31	2.1328
HC.A26	gastric antrum	67.9	32	2.1728
HC.A28	gastric antrum	52.4	33	1.7292
HC.A29	gastric antrum	78.5	28	2.198
HC.A30	gastric antrum	50.7	31	1.5717
HC.B01	gastric body	65.9	31	2.0429
HC.B02	gastric body	88	25	2.2
HC.B03	gastric body	61.2	25	1.53
HC.B04	gastric body	86.1	28	2.4108
HC.B06	gastric body	85.7	25	2.1425
HC.B07	gastric body	60.2	31	1.8662
HC.B08	gastric body	84.6	30	2.538
HC.B09	gastric body	66.6	31	2.0646
HC.B10	gastric body	67.3	31	2.0863
HC.B12	gastric body	67	32	2.144
HC.B13	gastric body	68.6	30	2.058
HC.B14	gastric body	78.7	34	2.6758
HC.B15	gastric body	60.1	35	2.1035
HC.B16	gastric body	60.9	28	1.7052
HC.B17	gastric body	69.8	31	2.1638
HC.B18	gastric body	51.3	33	1.6929
HC.B19	gastric body	67.1	26	1.7446
HC.B20	gastric body	85	31	2.635
HC.B21	gastric body	64.7	32	2.0704
HC.B22	gastric body	83.9	27	2.2653
HC.B23	gastric body	82.1	28	2.2988
HC.B24	gastric body	67.2	25	1.68
HC.B25	gastric body	50.1	35	1.7535
HC.B26	gastric body	85.7	29	2.4853
HC.B27	gastric body	79.8	29	2.3142
HC.B28	gastric body	74	27	1.998
HC.B29	gastric body	83.6	26	2.1736
CG.A01	gastric antrum	75.4	33	2.4882
CG.A02	gastric antrum	84.2	26	2.1892
CG.A03	gastric antrum	72.4	31	2.2444
CG.A04	gastric antrum	59.4	26	1.5444
CG.A05	gastric antrum	83.5	35	2.9225
CG.A06	gastric antrum	89.4	30	2.682
CG.A07	gastric antrum	64.9	33	2.1417
CG.A08	gastric antrum	84.9	35	2.9715
CG.A09	gastric antrum	65.7	35	2.2995
CG.A10	gastric antrum	68	32	2.176
CG.A11	gastric antrum	55	35	1.925
CG.A12	gastric antrum	61.8	30	1.854
CG.A13	gastric antrum	66.9	30	2.007
CG.A14	gastric antrum	52.1	27	1.4067
CG.A15	gastric antrum	72.3	29	2.0967
CG.A16	gastric antrum	67	25	1.675
CG.A17	gastric antrum	69.6	30	2.088
CG.A18	gastric antrum	72.2	27	1.9494
CG.A19	gastric antrum	85.5	27	2.3085
CG.A20	gastric antrum	70	28	1.96
CG.A21	gastric antrum	90	28	2.52
CG.B01	gastric body	50.9	35	1.7815
CG.B02	gastric body	76.6	30	2.298
CG.B03	gastric body	88.1	31	2.7311
CG.B04	gastric body	68.5	25	1.7125
CG.B05	gastric body	64	34	2.176
CG.B06	gastric body	59.6	29	1.7284
CG.B07	gastric body	65.8	35	2.303
CG.B08	gastric body	71	28	1.988
CG.B09	gastric body	54.7	30	1.641
CG.B10	gastric body	76.6	30	2.298
CG.B12	gastric body	61.6	30	1.848
CG.B13	gastric body	59	30	1.77
CG.B14	gastric body	88.7	26	2.3062
CG.B15	gastric body	69.2	28	1.9376
CG.B16	gastric body	63.2	26	1.6432
CG.B17	gastric body	60.8	33	2.0064
CG.B18	gastric body	60.7	25	1.5175
CG.B19	gastric body	89.4	29	2.5926
CG.B20	gastric body	56.5	32	1.808
CG.B21	gastric body	78.1	32	2.4992
IM.A01	gastric antrum	75.2	29	2.1808
IM.A02	gastric antrum	67.6	29	1.9604
IM.A03	gastric antrum	76.7	32	2.4544
IM.A04	gastric antrum	70.9	26	1.8434
IM.A05	gastric antrum	69	34	2.346
IM.A06	gastric antrum	56.9	26	1.4794
IM.A07	gastric antrum	89.4	30	2.682
IM.A08	gastric antrum	63.3	31	1.9623
IM.A09	gastric antrum	84.2	29	2.4418
IM.A10	gastric antrum	82.6	26	2.1476
IM.A11	gastric antrum	85.8	31	2.6598
IM.A12	gastric antrum	60.6	29	1.7574
IM.A13	gastric antrum	82.1	31	2.5451
IM.A14	gastric antrum	65.4	33	2.1582
IM.A15	gastric antrum	79.4	31	2.4614
IM.A16	gastric antrum	62.1	30	1.863
IM.A17	gastric antrum	74.8	35	2.618
IM.A18	gastric antrum	61.4	35	2.149
IM.A19	gastric antrum	66.8	33	2.2044
IM.A20	gastric antrum	87	33	2.871
IM.A21	gastric antrum	54.2	31	1.6802
IM.A22	gastric antrum	64.3	29	1.8647
IM.A23	gastric antrum	60.5	32	1.936
IM.A24	gastric antrum	53.7	25	1.3425
IM.A25	gastric antrum	52.7	30	1.581
IM.A26	gastric antrum	89.4	26	2.3244
IM.A27	gastric antrum	73.7	33	2.4321
IM.B01	gastric body	61	30	1.83
IM.B02	gastric body	76.4	25	1.91
IM.B03	gastric body	72.9	30	2.187
IM.B04	gastric body	59.2	26	1.5392
IM.B05	gastric body	73.1	35	2.5585
IM.B06	gastric body	69.3	32	2.2176
IM.B07	gastric body	68.4	26	1.7784
IM.B08	gastric body	63.3	33	2.0889
IM.B09	gastric body	52.7	25	1.3175
IM.B10	gastric body	59.1	29	1.7139
IM.B11	gastric body	54.2	30	1.626
IM.B12	gastric body	73.4	26	1.9084
IM.B13	gastric body	77	29	2.233
IM.B14	gastric body	82.2	34	2.7948
IM.B15	gastric body	55	30	1.65
IM.B16	gastric body	59.6	25	1.49
IM.B17	gastric body	76.4	26	1.9864
IM.B18	gastric body	77	35	2.695
IM.B19	gastric body	65	25	1.625
IM.B20	gastric body	89.8	26	2.3348
IM.B21	gastric body	55.6	28	1.5568
IM.B22	gastric body	63.5	31	1.9685
IM.B23	gastric body	66	28	1.848
IM.B24	gastric body	69.5	33	2.2935
IM.B25	gastric body	63.9	28	1.7892
IM.B26	gastric body	50.5	26	1.313
IM.B27	gastric body	54.3	32	1.7376
LIN.A02	gastric antrum	80	27	2.16
LIN.A04	gastric antrum	50.6	31	1.5686
LIN.A05	gastric antrum	85.3	26	2.2178
LIN.A11	gastric antrum	83.5	33	2.7555
LIN.A15	gastric antrum	87	29	2.523
LIN.A16	gastric antrum	79.9	31	2.4769
LIN.A19	gastric antrum	61.4	32	1.9648
LIN.A21	gastric antrum	58.7	30	1.761
LIN.A22	gastric antrum	85.1	25	2.1275
LIN.A24	gastric antrum	61.9	27	1.6713
LIN.B02	gastric body	72.2	27	1.9494
LIN.B04	gastric body	52.3	33	1.7259
LIN.B05	gastric body	81.6	29	2.3664
LIN.B11	gastric body	87	27	2.349
LIN.B15	gastric body	70.9	35	2.4815
LIN.B16	gastric body	69.5	27	1.8765
LIN.B19	gastric body	65.1	26	1.6926
LIN.B21	gastric body	65.2	30	1.956
LIN.B22	gastric body	82.8	25	2.07
LIN.B24	gastric body	65.8	32	2.1056
LIN.C02	lesion	52.9	32	1.6928
LIN.C04	lesion	56.6	25	1.415
LIN.C05	lesion	67.9	32	2.1728
LIN.C11	lesion	69	34	2.346
LIN.C15	lesion	63	25	1.575
LIN.C16	lesion	68.6	34	2.3324
LIN.C19	lesion	67.9	30	2.037
LIN.C21	lesion	65.9	34	2.2406
LIN.C22	lesion	70.6	29	2.0474
LIN.C24	lesion	71.1	25	1.7775
HIN.A01	gastric antrum	64.9	30	1.947
HIN.A03	gastric antrum	88.3	33	2.9139
HIN.A06	gastric antrum	86.5	34	2.941
HIN.A07	gastric antrum	82.6	29	2.3954
HIN.A08	gastric antrum	87.6	28	2.4528
HIN.A09	gastric antrum	81.4	31	2.5234
HIN.A10	gastric antrum	55.9	33	1.8447
HIN.A12	gastric antrum	54.8	26	1.4248
HIN.A13	gastric antrum	51.4	27	1.3878
HIN.A14	gastric antrum	50.6	28	1.4168
HIN.A17	gastric antrum	54.8	34	1.8632
HIN.A18	gastric antrum	80.8	29	2.3432
HIN.A20	gastric antrum	62.7	26	1.6302
HIN.A23	gastric antrum	52.5	28	1.47
HIN.A25	gastric antrum	53	27	1.431
HIN.B01	gastric body	57.8	29	1.6762
HIN.B03	gastric body	67	27	1.809
HIN.B06	gastric body	81.5	28	2.282
HIN.B07	gastric body	71.2	35	2.492
HIN.B08	gastric body	87.9	28	2.4612
HIN.B09	gastric body	65.3	25	1.6325
HIN.B10	gastric body	86.4	29	2.5056
HIN.B12	gastric body	64.2	35	2.247
HIN.B13	gastric body	78.9	28	2.2092
HIN.B14	gastric body	51.8	34	1.7612
HIN.B17	gastric body	77.6	33	2.5608
HIN.B18	gastric body	59.6	31	1.8476
HIN.B20	gastric body	59.3	27	1.6011
HIN.B23	gastric body	65.8	35	2.303
HIN.B25	gastric body	53.4	25	1.335
HIN.C01	lesion	55.5	33	1.8315
HIN.C03	lesion	66.8	33	2.2044
HIN.C06	lesion	57.9	26	1.5054
HIN.C07	lesion	65.5	33	2.1615
HIN.C08	lesion	73	34	2.482
HIN.C09	lesion	77.6	30	2.328
HIN.C10	lesion	56	27	1.512
HIN.C12	lesion	61	32	1.952
HIN.C13	lesion	71.8	29	2.0822
HIN.C14	lesion	82.4	33	2.7192
HIN.C17	lesion	87.9	30	2.637
HIN.C18	lesion	79.5	33	2.6235
HIN.C20	lesion	50.1	27	1.3527
HIN.C23	lesion	81.3	35	2.8455
HIN.C25	lesion	51.2	29	1.4848
GC.A01	gastric antrum	63.7	31	1.9747
GC.A03	gastric antrum	75.5	33	2.4915
GC.A04	gastric antrum	64.3	30	1.929
GC.A05	gastric antrum	85	34	2.89
GC.A06	gastric antrum	70.5	28	1.974
GC.A07	gastric antrum	70.6	33	2.3298
GC.A08	gastric antrum	67.6	25	1.69
GC.A09	gastric antrum	58.1	29	1.6849
GC.A10	gastric antrum	81.9	34	2.7846
GC.A11	gastric antrum	76.7	25	1.9175
GC.A12	gastric antrum	59.3	25	1.4825
GC.A13	gastric antrum	74.3	31	2.3033
GC.A14	gastric antrum	74.5	33	2.4585
GC.A15	gastric antrum	59.7	32	1.9104
GC.A16	gastric antrum	50.4	26	1.3104
GC.A17	gastric antrum	81.3	34	2.7642
GC.A18	gastric antrum	53.2	35	1.862
GC.A19	gastric antrum	62.4	26	1.6224
GC.A21	gastric antrum	84	31	2.604
GC.A22	gastric antrum	50.7	30	1.521
GC.A23	gastric antrum	74.4	26	1.9344
GC.A24	gastric antrum	89.5	30	2.685
GC.A25	gastric antrum	71.3	26	1.8538
GC.A26	gastric antrum	74.9	27	2.0223
GC.A27	gastric antrum	79.7	35	2.7895
GC.A28	gastric antrum	65.8	32	2.1056
GC.A29	gastric antrum	71	34	2.414
GC.B01	gastric body	80.4	29	2.3316
GC.B02	gastric body	64.8	35	2.268
GC.B03	gastric body	73.3	27	1.9791
GC.B04	gastric body	75.5	35	2.6425
GC.B05	gastric body	50.9	29	1.4761
GC.B06	gastric body	63.7	35	2.2295
GC.B07	gastric body	64.8	29	1.8792
GC.B08	gastric body	60.5	33	1.9965
GC.B09	gastric body	56.6	33	1.8678
GC.B10	gastric body	66.4	31	2.0584
GC.B11	gastric body	79.9	33	2.6367
GC.B12	gastric body	59.6	30	1.788
GC.B13	gastric body	75.8	35	2.653
GC.B14	gastric body	53.7	32	1.7184
GC.B15	gastric body	67	29	1.943
GC.B16	gastric body	65.5	30	1.965
GC.B18	gastric body	80.9	29	2.3461
GC.B19	gastric body	63.5	25	1.5875
GC.B20	gastric body	73	31	2.263
GC.B21	gastric body	85.9	29	2.4911
GC.B22	gastric body	85.2	29	2.4708
GC.B23	gastric body	58.6	34	1.9924
GC.B24	gastric body	81.6	32	2.6112
GC.B25	gastric body	74.4	25	1.86
GC.B26	gastric body	78.6	26	2.0436
GC.B27	gastric body	89.5	30	2.685
GC.B28	gastric body	79.1	35	2.7685
GC.B29	gastric body	75.9	33	2.5047
GC.C01	lesion	64.6	28	1.8088
GC.C02	lesion	85.5	34	2.907
GC.C03	lesion	58.4	25	1.46
GC.C04	lesion	69.2	28	1.9376
GC.C05	lesion	66.1	31	2.0491
GC.C06	lesion	89.6	25	2.24
GC.C07	lesion	51.3	31	1.5903
GC.C08	lesion	58.9	32	1.8848
GC.C09	lesion	62.5	32	2
GC.C10	lesion	83.1	28	2.3268
GC.C11	lesion	71.7	33	2.3661
GC.C12	lesion	51.5	30	1.545
GC.C13	lesion	81.3	33	2.6829
GC.C14	lesion	83.7	29	2.4273
GC.C15	lesion	53	30	1.59
GC.C16	lesion	56.8	30	1.704
GC.C17	lesion	55.2	26	1.4352
GC.C18	lesion	63.6	30	1.908
GC.C19	lesion	84.5	30	2.535
GC.C20	lesion	87.4	35	3.059
GC.C21	lesion	89.3	28	2.5004
GC.C22	lesion	69.9	25	1.7475
GC.C23	lesion	69.6	27	1.8792
GC.C24	lesion	85	26	2.21
GC.C25	lesion	59.1	33	1.9503
GC.C26	lesion	60.4	30	1.812
GC.C27	lesion	88.4	28	2.4752
GC.C28	lesion	64.6	28	1.8088
GC.C29	lesion	54.1	29	1.5689
