# Supplementary material for: Changes of the Gastric Mucosal Microbiome Associated With Histological Stages of Gastric Carcinogenesis
Source: Front Microbiol. 2020 May 29;11:997. doi: 10.3389/fmicb.2020.00997 (PMC7272699; doi:10.3389/fmicb.2020.00997)
Supplement: Supplementary file 4 [file Table_2.xlsx]

## Sheet: Sheet1
Supplementary Table S2. Rreads count, OTU number, Shannon index, Chao1 index and PD whole tree for each sample
Sample ID	Read count	OTUs	Good‘s coverage	Shannon	Chao1	Simpson
HC.A01	29666	2747	0.952235	7.71374	4904.5	0.968061
HC.A02	33594	2946	0.955825	7.71651	5196.28	0.967798
HC.A03	134429	6648	0.979357	7.95229	9983.29	0.973638
HC.A04	92498	5659	0.97294	8.08625	8924.12	0.97379
HC.A05	43191	3168	0.963812	7.50565	5379.42	0.966319
HC.A06	16811	2088	0.93415	7.71031	3742.52	0.971405
HC.A07	12395	1504	0.92973	7.30855	3102.67	0.971816
HC.A08	23640	2162	0.951227	7.576	4054.1	0.974335
HC.A09	25475	1882	0.959176	5.85529	3624.84	0.857199
HC.A10	13785	1105	0.9535	4.82191	2325.95	0.794993
HC.A11	32294	2097	0.965597	6.72442	3910.54	0.956235
HC.A12	14220	1628	0.932771	7.12815	3522.15	0.967837
HC.A13	24340	1624	0.959901	5.23903	3657.33	0.823289
HC.A14	12235	1806	0.912219	7.19549	3752.62	0.95285
HC.A15	17484	2083	0.933139	7.18123	4000.69	0.956776
HC.A16	23285	740	0.978441	1.62701	2121.88	0.275827
HC.A17	15633	1634	0.940063	7.27981	3500.03	0.975333
HC.A18	15974	818	0.967447	2.7089	1981.28	0.452427
HC.A19	19381	2393	0.931479	7.68489	4547.35	0.970776
HC.A20	29623	2402	0.955406	7.43833	4981.47	0.975865
HC.A21	29411	2060	0.959301	5.84309	4406.9	0.86076
HC.A22	46545	1982	0.976603	5.11166	3969.97	0.857141
HC.A23	11078	1278	0.927333	7.00463	3275.59	0.973063
HC.A24	25150	2066	0.953917	6.45105	4069.17	0.923062
HC.A25	16143	1463	0.946416	6.12538	3285.83	0.900712
HC.A26	14402	1387	0.9423	6.42453	3128.74	0.937991
HC.A28	46523	3399	0.963889	7.70046	5972.65	0.968978
HC.A29	9420	1254	0.923885	7.11918	2570.34	0.968812
HC.A30	9896	1056	0.936641	6.83342	2488.49	0.97242
HC.B01	58770	3800	0.969474	7.64405	6328.81	0.966163
HC.B02	32638	2743	0.955604	7.58307	5289.3	0.968421
HC.B03	145059	5665	0.982614	7.35113	9050.5	0.970253
HC.B04	46027	3459	0.963282	7.61557	5821.92	0.965646
HC.B06	18385	1853	0.945227	7.49398	3694.89	0.974389
HC.B07	22484	2054	0.950009	7.27291	4026.27	0.970095
HC.B08	17486	1858	0.939494	7.33451	3759.88	0.970822
HC.B09	19738	2100	0.939254	7.42795	4409.33	0.97045
HC.B10	32789	1722	0.97124	5.76677	3477.55	0.906527
HC.B12	27719	2318	0.953065	7.03395	4748.03	0.964524
HC.B13	36495	2361	0.963447	5.74811	4830.75	0.867035
HC.B14	22460	1616	0.957079	5.83581	3706.84	0.908658
HC.B15	22613	1872	0.950604	5.46909	4082.23	0.833822
HC.B16	21383	973	0.97021	2.68323	2593.53	0.501032
HC.B17	19321	1165	0.962476	5.09773	2950.37	0.835681
HC.B18	22727	832	0.977076	2.87642	1989.78	0.526248
HC.B19	21845	2086	0.94873	7.25755	3757.04	0.970624
HC.B20	22840	2124	0.94606	6.97905	4546.67	0.955978
HC.B21	23393	2356	0.944513	7.25345	4497.87	0.962862
HC.B22	18869	1324	0.958821	4.30646	2801.82	0.710717
HC.B23	40429	2343	0.969032	6.57918	4420.26	0.952744
HC.B24	13090	1647	0.92712	6.8902	3276.32	0.949133
HC.B25	12153	1781	0.911791	7.58667	3980.45	0.970793
HC.B26	12329	969	0.953686	5.59772	2192.57	0.873312
HC.B27	12220	1419	0.932406	7.38857	3065.01	0.976097
HC.B28	85436	5251	0.971429	7.90525	8642.82	0.972186
HC.B29	12226	1155	0.946262	6.20272	2477.06	0.933923
CG.A01	29712	2442	0.954799	6.89379	4613.45	0.967278
CG.A02	24610	2364	0.949126	6.98166	4361.77	0.949861
CG.A03	57375	1682	0.983146	2.37491	3223.46	0.404014
CG.A04	82193	2227	0.986422	3.47792	4035.63	0.693743
CG.A05	25884	2984	0.944792	8.54516	4976.79	0.983395
CG.A06	48726	2292	0.974839	4.06308	4193.08	0.665714
CG.A07	43779	2276	0.972955	5.86846	4237.73	0.925332
CG.A08	66446	2305	0.98194	4.00067	4320.13	0.733297
CG.A09	30997	1405	0.972481	4.37476	3168.97	0.836099
CG.A10	39475	2368	0.969474	5.0232	4394.28	0.838026
CG.A11	23167	1457	0.964993	3.77119	2755.24	0.647516
CG.A12	37091	2294	0.967135	6.16893	4263.15	0.931308
CG.A13	26496	2950	0.94369	8.093	5036.84	0.980522
CG.A14	29150	2680	0.951081	6.74117	4860.31	0.934904
CG.A15	29261	2098	0.960323	5.20419	3994.85	0.819858
CG.A16	48726	2495	0.975516	4.79253	4160.17	0.816371
CG.A17	21312	2968	0.931166	8.82167	5167	0.983779
CG.A18	34773	2644	0.96063	6.37147	4796.63	0.931343
CG.A19	42553	2578	0.970484	6.0697	4325.54	0.909658
CG.A20	24145	2371	0.949431	6.83915	4219.16	0.929156
CG.A21	14782	1582	0.935733	6.19274	3209.35	0.930349
CG.B01	32488	2762	0.955738	7.05436	4932.59	0.962024
CG.B02	29506	2408	0.956077	6.80353	4401.25	0.958534
CG.B03	33879	2091	0.964285	3.62074	4145.62	0.557437
CG.B04	76401	2551	0.982775	3.10035	4586.93	0.510899
CG.B05	16262	2089	0.924733	7.10986	4197.38	0.967243
CG.B06	50564	1962	0.979709	4.96017	3550.6	0.85704
CG.B07	18037	1476	0.95232	5.21179	2996.04	0.855216
CG.B08	32064	1815	0.970652	5.26956	3345.35	0.867758
CG.B09	69267	2889	0.979759	5.83266	4974.14	0.922042
CG.B10	28583	1657	0.966868	4.38608	3470.49	0.800121
CG.B12	15573	2488	0.916137	8.1652	4551.35	0.966081
CG.B13	25366	2998	0.941536	8.22422	5227.01	0.978474
CG.B14	31972	2731	0.953835	6.53902	5204.98	0.918402
CG.B15	24846	2196	0.949932	4.96104	4268.78	0.735514
CG.B16	47954	3405	0.971097	7.36707	5268.7	0.926308
CG.B17	12481	2162	0.895361	7.95734	4841.76	0.977025
CG.B18	33390	2291	0.963582	6.48771	4292.95	0.954032
CG.B19	13326	1697	0.928261	6.49982	3239.2	0.922535
CG.B20	21504	1873	0.953683	5.74648	3407.09	0.861903
CG.B21	44650	3060	0.968175	6.92216	5131.68	0.9399
IM.A01	62474	2066	0.983497	3.79611	3773.28	0.717197
IM.A02	16233	1200	0.957001	5.22643	2315.84	0.900402
IM.A03	42233	2061	0.973362	5.46931	3852.08	0.921575
IM.A04	46640	2486	0.971955	5.95581	4442.01	0.929775
IM.A05	32310	2393	0.960539	6.1199	4433.64	0.929192
IM.A06	40987	1764	0.976236	4.35707	3462.39	0.815733
IM.A07	31740	2751	0.956427	7.20721	5076.19	0.953167
IM.A08	33523	2485	0.962742	6.29493	4314.52	0.916422
IM.A09	61609	2285	0.982048	5.14393	3855.86	0.889776
IM.A10	21769	2370	0.943498	7.21906	4273.87	0.959848
IM.A11	20811	1246	0.963961	5.23556	2693.81	0.922936
IM.A12	56499	1956	0.98177	3.99017	3659.97	0.753613
IM.A13	11250	1085	0.940978	5.03747	2419.04	0.819815
IM.A14	30413	1925	0.963798	6.04357	3771.19	0.945845
IM.A15	31844	2448	0.957888	6.23634	4532.62	0.921952
IM.A16	20271	2190	0.93952	7.29195	4360.3	0.96983
IM.A17	47532	1706	0.97974	3.67443	3501.36	0.735158
IM.A18	53381	1992	0.980986	4.61758	3754.35	0.827983
IM.A19	20499	2778	0.932972	8.52483	4931.54	0.982272
IM.A20	33917	2310	0.962733	5.83298	4320.62	0.925254
IM.A21	46268	2189	0.975772	5.63556	3786.35	0.938117
IM.A22	19260	2107	0.942004	6.87928	3764.68	0.946759
IM.A23	11108	1134	0.935182	5.98666	2836.89	0.944249
IM.A24	66349	2147	0.983647	3.70225	3771.5	0.739135
IM.A25	20394	1412	0.95837	4.21965	3048.25	0.717486
IM.A26	35336	2454	0.966436	6.34899	4379.22	0.899591
IM.A27	69344	2027	0.986098	4.08093	3519.5	0.795206
IM.B01	39862	1344	0.981009	2.79307	2541.26	0.505448
IM.B02	37839	3131	0.961468	7.0644	5150.3	0.949731
IM.B03	18540	2261	0.938242	7.34789	3944.65	0.952316
IM.B04	41133	2851	0.963241	6.51808	5372.67	0.950936
IM.B05	39282	2381	0.967288	5.73273	4340.55	0.9204
IM.B06	29072	1968	0.961269	4.6431	3966.03	0.764441
IM.B07	16023	1825	0.930163	6.32117	4027.54	0.928901
IM.B08	27947	1869	0.964111	5.99155	3516.55	0.920615
IM.B09	17191	1383	0.951486	5.3091	2899.86	0.899348
IM.B10	28969	1718	0.969864	4.94944	3112.24	0.81105
IM.B11	72327	2694	0.982178	5.81484	4723.62	0.909409
IM.B12	22011	1293	0.965063	4.58183	2776.9	0.829184
IM.B13	29710	3024	0.949815	6.97552	5160.14	0.917715
IM.B14	17486	2124	0.933432	6.4406	4041.47	0.888686
IM.B15	24849	2689	0.942171	7.71701	5044.63	0.978761
IM.B16	41542	2179	0.971378	4.94264	4208.5	0.835679
IM.B17	27925	1841	0.961182	4.22714	3710.38	0.715047
IM.B18	39199	2405	0.967933	5.40158	4358.95	0.874803
IM.B19	15823	1688	0.933451	5.60584	3687.56	0.88268
IM.B20	28888	1807	0.966837	6.0783	3523.87	0.931841
IM.B21	15514	1298	0.947596	4.79912	2877.32	0.800145
IM.B22	21872	1547	0.961412	5.53983	3054.4	0.884809
IM.B23	36670	2612	0.96324	6.84556	4939.89	0.956024
IM.B24	36591	1380	0.977563	2.87889	2945.63	0.512187
IM.B25	37725	3452	0.957217	7.78642	5658.26	0.964727
IM.B26	16477	2378	0.924076	7.83129	4342.51	0.96555
IM.B27	54575	2418	0.977297	4.35817	4316.37	0.734744
LIN.A02	24967	1472	0.972123	6.04116	2651.8	0.913796
LIN.A04	38373	1341	0.980794	5.63277	2657.58	0.944662
LIN.A05	35739	2324	0.968102	7.00002	4064.56	0.962528
LIN.A11	21503	1479	0.960843	5.49084	2992.08	0.912648
LIN.A15	31585	1980	0.968624	6.19288	3517.76	0.938242
LIN.A16	23171	1409	0.968495	5.48706	2713.34	0.874618
LIN.A19	17537	1202	0.965616	5.14636	2257.25	0.823233
LIN.A21	66007	2542	0.980729	6.18683	4680.51	0.944773
LIN.A22	17392	1290	0.958889	5.38981	2700.25	0.881574
LIN.A24	20495	986	0.971603	5.81038	2431.05	0.941399
LIN.B02	29305	2392	0.954308	6.31103	4642.73	0.925978
LIN.B04	38376	1155	0.981707	3.80355	2742.43	0.708195
LIN.B05	30630	1660	0.972184	6.59713	3196.13	0.961191
LIN.B11	25013	2141	0.952305	6.30501	4213.97	0.924424
LIN.B15	25222	1331	0.970978	5.45991	2682.24	0.904419
LIN.B16	18271	1229	0.961852	5.20067	2412.2	0.850345
LIN.B19	24997	2585	0.955035	7.67899	4006.45	0.95869
LIN.B21	34154	1482	0.976665	5.07251	2849.27	0.859121
LIN.B22	19575	1490	0.962503	5.85583	2659.61	0.883182
LIN.B24	19577	923	0.972621	5.70246	2060.94	0.933255
LIN.C02	34240	1370	0.979673	5.54636	2629.69	0.923459
LIN.C04	28385	1292	0.973331	5.69284	2798.03	0.948473
LIN.C05	33764	2091	0.96825	7.16326	4282.05	0.970355
LIN.C11	33701	2578	0.960417	7.01508	4571.52	0.958005
LIN.C15	32178	1632	0.972714	5.51887	3236.18	0.92204
LIN.C16	31924	2243	0.967892	6.67862	3676.88	0.941753
LIN.C19	30101	2189	0.964752	6.54423	3738.12	0.933008
LIN.C21	19276	1320	0.965968	5.90574	2362.91	0.928283
LIN.C22	36450	3029	0.957339	6.61346	5343.63	0.905889
LIN.C24	52392	1647	0.983013	5.71695	3186.32	0.926689
HIN.A01	36133	1653	0.9744	6.12642	3335.48	0.953811
HIN.A03	59168	1733	0.985921	3.70304	2979.5	0.642615
HIN.A06	33005	1793	0.974155	6.48283	2965.19	0.960256
HIN.A07	33415	1703	0.974832	5.96224	2960.01	0.933256
HIN.A08	32226	1699	0.974337	6.38509	3164.88	0.9489
HIN.A09	35239	2089	0.967649	6.32985	3959.98	0.936812
HIN.A10	14802	1257	0.956492	5.81794	2224.5	0.903873
HIN.A12	28916	1228	0.975204	5.0308	2593.35	0.904113
HIN.A13	36408	2221	0.966958	6.04943	4056.03	0.937923
HIN.A14	16682	1480	0.954862	6.39987	2590.31	0.937726
HIN.A17	62872	2715	0.977748	4.61885	5010.54	0.705308
HIN.A18	24626	1993	0.957931	7.28835	3684.26	0.972565
HIN.A20	36638	676	0.988236	1.52807	1753.5	0.291672
HIN.A23	21169	938	0.975105	4.8173	2102.71	0.846977
HIN.A25	50130	3725	0.972452	7.59523	5382.2	0.919046
HIN.B01	39112	1493	0.977628	3.78206	3120.13	0.654954
HIN.B03	24440	2079	0.953355	6.62827	4058.36	0.936508
HIN.B06	26294	1982	0.958279	6.86552	3914.98	0.967288
HIN.B07	32066	1402	0.976798	5.91601	2783.98	0.942864
HIN.B08	26454	1400	0.972632	6.0935	2528.13	0.944315
HIN.B09	23287	1777	0.959849	6.21578	3309.09	0.931905
HIN.B10	26200	2707	0.942481	6.99638	4999.47	0.960097
HIN.B12	37700	1516	0.975968	4.79499	3346.2	0.884457
HIN.B13	33576	1842	0.970425	6.02457	3489.25	0.946133
HIN.B14	25773	2014	0.95635	6.37415	4080.18	0.927453
HIN.B17	64846	3638	0.970422	5.54409	6868.94	0.794383
HIN.B18	53968	2674	0.974948	7.47345	5149	0.978422
HIN.B20	65176	787	0.99239	1.09607	1903	0.195238
HIN.B23	20548	1062	0.971725	5.73373	2240.25	0.925394
HIN.B25	30186	3234	0.944875	7.04109	5619.54	0.91179
HIN.C01	33782	1461	0.975579	6.08717	2938.83	0.962204
HIN.C03	37765	2113	0.970793	5.67053	3829.82	0.870912
HIN.C06	35648	1546	0.97753	6.11466	2921.11	0.958203
HIN.C07	33031	1531	0.97687	5.96102	2886.66	0.935822
HIN.C08	36069	2098	0.970224	6.33487	3849.37	0.930898
HIN.C09	20351	1348	0.960985	6.14015	3077.79	0.95011
HIN.C10	34292	1489	0.975563	5.26676	3013.8	0.913154
HIN.C12	26967	1217	0.973709	4.96783	2552.03	0.896804
HIN.C13	30029	2297	0.960405	7.53233	4150.72	0.980025
HIN.C14	30389	1760	0.970516	6.09729	3218.04	0.926378
HIN.C17	57032	2225	0.978714	4.79667	4304.92	0.755845
HIN.C18	54774	2404	0.976869	6.8173	4783.85	0.962259
HIN.C20	29455	564	0.98805	1.3977	1299.43	0.261457
HIN.C23	43933	1554	0.979878	4.84483	3328.03	0.833913
HIN.C25	21406	1559	0.957255	5.35084	3345.99	0.862838
GC.A01	15194	1093	0.959129	4.87627	2245.75	0.84911
GC.A03	12610	1288	0.947343	6.63939	2411.04	0.948497
GC.A04	15927	766	0.973755	4.65074	1492.28	0.860765
GC.A05	20843	1102	0.972701	5.49811	2272.99	0.881514
GC.A06	34850	562	0.989727	1.16766	1370.9	0.203909
GC.A07	62647	1071	0.99071	2.7015	2147.89	0.492874
GC.A08	23655	444	0.987233	1.12814	1227.64	0.205858
GC.A09	36188	789	0.986791	1.93576	1789.03	0.339819
GC.A10	12050	500	0.981826	4.04759	831.542	0.801966
GC.A11	28189	1039	0.979176	3.59206	2113.94	0.638106
GC.A12	23389	1087	0.974219	5.53694	2257.99	0.9371
GC.A13	33995	1693	0.979056	5.32593	2559.84	0.857859
GC.A14	15604	1164	0.959241	6.30527	2418.22	0.952615
GC.A15	13467	1255	0.951808	6.63176	2242.21	0.957679
GC.A16	13227	402	0.978453	1.24371	1245.12	0.212115
GC.A17	14198	1572	0.942245	6.7876	2771.25	0.950455
GC.A18	13020	371	0.983948	2.87288	876.488	0.550888
GC.A19	26891	858	0.978952	1.96176	2285.63	0.341155
GC.A21	25750	932	0.978602	5.54998	2184.27	0.952472
GC.A22	15826	732	0.97283	4.82627	1645.22	0.86999
GC.A23	55557	1674	0.986248	5.67759	2668.76	0.929451
GC.A24	43854	520	0.992407	1.11214	1411.58	0.196224
GC.A25	29569	912	0.982414	3.77537	1793.96	0.767512
GC.A26	45807	1324	0.987076	5.38723	2173.2	0.930679
GC.A27	23242	934	0.97995	5.95573	1691.66	0.95969
GC.A28	60410	1018	0.989373	1.28157	2467.02	0.213918
GC.A29	34292	1224	0.980491	5.46752	2400.03	0.939191
GC.B01	13664	1726	0.94394	7.2799	2692.98	0.924752
GC.B02	86081	779	0.994993	2.45716	1832.01	0.490474
GC.B03	34152	1081	0.984188	4.78577	1973.82	0.876344
GC.B04	9875	1430	0.932658	7.37808	2334.84	0.957018
GC.B05	30412	1022	0.982507	4.69702	2161.08	0.846229
GC.B06	19125	724	0.976993	2.72557	1549.47	0.490731
GC.B07	26650	352	0.99197	0.93593	826.812	0.165619
GC.B08	35793	470	0.992792	1.48934	988.016	0.27418
GC.B09	58842	438	0.995581	0.74574	1073.28	0.128885
GC.B10	28050	811	0.984991	3.1787	1541.66	0.591984
GC.B11	46326	502	0.993179	1.13641	1538.88	0.206927
GC.B12	32849	940	0.985631	4.89093	1788.52	0.919081
GC.B13	13694	991	0.962027	5.45221	1872.96	0.886508
GC.B14	12241	704	0.969447	5.42136	1326.78	0.93177
GC.B15	10721	715	0.961664	5.81893	1592.66	0.943777
GC.B16	25064	385	0.990544	1.09216	1050.86	0.201349
GC.B18	22519	661	0.980994	2.73806	1930.14	0.525842
GC.B19	30720	449	0.991243	1.09403	995.152	0.188119
GC.B20	10005	833	0.950825	5.74771	1741.17	0.944772
GC.B21	12486	1380	0.932324	6.95177	3328.58	0.975256
GC.B22	10142	576	0.968152	5.09965	1135.17	0.907893
GC.B23	18727	804	0.979708	5.59938	1362.22	0.932552
GC.B24	14607	1926	0.917574	6.77486	4476.02	0.926787
GC.B25	48997	1341	0.984775	4.47445	2657.99	0.858217
GC.B26	57338	604	0.994942	3.28782	1162.73	0.74022
GC.B27	21911	980	0.976359	5.1789	1897.14	0.86003
GC.B28	57351	1020	0.989416	1.6446	2246.14	0.287227
GC.B29	16874	1140	0.963079	6.25365	2314.26	0.953075
GC.C01	16223	2417	0.919312	7.45924	4474.9	0.929813
GC.C02	20027	438	0.986968	1.82763	994.23	0.343326
GC.C03	44218	987	0.988557	4.91392	1919.59	0.919117
GC.C04	48323	1775	0.98061	5.14451	3292.36	0.907511
GC.C05	43043	1287	0.982668	3.76786	2662.67	0.781494
GC.C06	32903	1041	0.982555	4.90164	2175.14	0.88277
GC.C07	14101	327	0.98759	2.03571	673.023	0.386163
GC.C08	61427	596	0.994253	1.13731	1413.47	0.203806
GC.C09	30145	1190	0.977973	5.65902	2557.18	0.93057
GC.C10	17803	705	0.98079	4.80112	1271.13	0.861218
GC.C11	49826	849	0.990928	5.25582	1810.57	0.934969
GC.C12	38931	805	0.987516	3.81688	1896.25	0.816203
GC.C13	12599	786	0.966108	5.25431	1513.61	0.907305
GC.C14	41178	1081	0.987566	5.93604	2002.24	0.955011
GC.C15	25108	2310	0.945874	7.34257	4866.12	0.974413
GC.C16	284900	742	0.998638	0.689071	1418.38	0.127901
GC.C17	24366	2396	0.953829	6.84053	3894.22	0.921257
GC.C18	15841	595	0.978347	4.33073	1445.04	0.812473
GC.C19	22571	904	0.976873	4.12789	1942.02	0.746848
GC.C20	31332	1645	0.973605	6.10404	2835.07	0.949535
GC.C21	18012	1038	0.968021	5.70893	2053.95	0.94012
GC.C22	57516	1065	0.989446	3.89187	2324.73	0.751085
GC.C23	24505	794	0.984044	5.47687	1468.73	0.932692
GC.C24	12133	1301	0.933982	6.32171	2903	0.92549
GC.C25	30538	461	0.992468	3.34821	866.154	0.779256
GC.C26	41407	1664	0.979714	5.39954	2954.77	0.9223
GC.C27	27920	1465	0.971311	5.91846	3059.03	0.940287
GC.C28	56978	1242	0.98789	3.4462	2577.42	0.615466
GC.C29	26838	1339	0.975855	6.30417	2305.03	0.958707
