# Supplementary material for: Changes of the Gastric Mucosal Microbiome Associated With Histological Stages of Gastric Carcinogenesis
Source: Front Microbiol. 2020 May 29;11:997. doi: 10.3389/fmicb.2020.00997 (PMC7272699; doi:10.3389/fmicb.2020.00997)
Supplement: Supplementary file 5 [file Table_3.xlsx]

## Sheet: HC group
Supplementary Table S3. Population characteristics
Patient ID	Gender	Age	Group	Histopathology	Histopathology (lauren classification)	H. pylori status 13 C-urea breath test	Height (m)	Weight (kg)	BMI (kg/m2)	Blood glucose (mmol/L)	Total cholesterol (mmol/L)	Triglyceride (mmol/L)
HC1	female	57	Healthy control (HC)	Normal gastric mucosa	-	Negative	1.64	55	20.5	4.98	4.33	1.22
HC2	female	45	Healthy control (HC)	Normal gastric mucosa	-	Negative	1.62	54	20.6	3.99	3.26	0.77
HC3	female	50	Healthy control (HC)	Normal gastric mucosa	-	Negative	1.65	60	22	5	4.22	0.88
HC4	male	39	Healthy control (HC)	Normal gastric mucosa	-	Negative	1.7	63	21.8	5.23	3.48	1.33
HC5	female	26	Healthy control (HC)	Normal gastric mucosa	-	Negative	1.55	46	19.2	4.78	3.95	1.28
HC6	female	24	Healthy control (HC)	Normal gastric mucosa	-	Negative	1.67	60	21.5	4.6	3.65	0.89
HC7	female	33	Healthy control (HC)	Normal gastric mucosa	-	Negative	1.63	55	20.7	3.66	4.01	0.78
HC8	male	24	Healthy control (HC)	Normal gastric mucosa	-	Negative	1.78	70	22.1	4.65	3.32	0.76
HC9	male	25	Healthy control (HC)	Normal gastric mucosa	-	Negative	1.77	68	21.7	5.43	3.29	1.33
HC10	male	29	Healthy control (HC)	Normal gastric mucosa	-	Negative	1.7	65	22.5	4.77	3.9	1.1
HC11	female	17	Healthy control (HC)	Normal gastric mucosa	-	Negative	1.68	55	19.5	5.46	4.12	1.28
HC12	female	48	Healthy control (HC)	Normal gastric mucosa	-	Negative	1.65	61	22.4	4.68	3.47	1.22
HC13	male	50	Healthy control (HC)	Normal gastric mucosa	-	Negative	1.76	72	23.2	4.88	4.87	1.32
HC14	female	42	Healthy control (HC)	Normal gastric mucosa	-	Negative	1.63	53	20	5.06	3.97	0.94
HC15	male	50	Healthy control (HC)	Normal gastric mucosa	-	Negative	1.81	75	22.9	4.05	4.32	1.4
HC16	female	50	Healthy control (HC)	Normal gastric mucosa	-	Negative	1.65	60	22	4.65	3.53	1.45
HC17	female	61	Healthy control (HC)	Normal gastric mucosa	-	Negative	1.66	57	20.7	4.74	3.46	0.85
HC18	male	50	Healthy control (HC)	Normal gastric mucosa	-	Negative	1.74	71	23.5	5.72	3.95	0.88
HC19	male	26	Healthy control (HC)	Normal gastric mucosa	-	Negative	1.72	67	22.7	5.19	3.44	0.77
HC20	male	46	Healthy control (HC)	Normal gastric mucosa	-	Negative	1.82	75	22.6	4.72	4.03	1.32
HC21	female	33	Healthy control (HC)	Normal gastric mucosa	-	Negative	1.59	57	22.6	3.98	3.87	0.85
HC22	male	49	Healthy control (HC)	Normal gastric mucosa	-	Negative	1.75	69	22.5	4.27	4.16	1.37
HC23	male	67	Healthy control (HC)	Normal gastric mucosa	-	Negative	1.77	74	23.6	4.56	3.65	1.53
HC24	female	62	Healthy control (HC)	Normal gastric mucosa	-	Negative	1.6	60	23.4	5.18	3.66	1.22
HC25	female	54	Healthy control (HC)	Normal gastric mucosa	-	Negative	1.64	59	21.9	4.34	4.23	0.98
HC26	male	61	Healthy control (HC)	Normal gastric mucosa	-	Negative	1.77	74	23.6	5.05	4.01	1.23
HC27	female	62	Healthy control (HC)	Normal gastric mucosa	-	Negative	1.6	58	22.7	5.76	3.77	1.54
HC28	male	59	Healthy control (HC)	Normal gastric mucosa	-	Negative	1.74	73	24	5.05	3.33	0.78
HC29	male	64	Healthy control (HC)	Normal gastric mucosa	-	Negative	1.73	62	20.7	5.4	4.56	1.42
HC30	male	66	Healthy control (HC)	Normal gastric mucosa	-	Negative	1.8	76	23.5	4.86	3.98	1.33
CG1	male	59	Chronic gastritis (CG)	Gastric mucosal chronic inflammation with no atrophic change	-	Negative	1.72	65	22	4.76	4.11	0.98
CG2	female	74	Chronic gastritis (CG)	Gastric mucosal chronic inflammation with no atrophic change	-	Negative	1.56	55	22.6	5.03	3.86	0.87
CG3	male	28	Chronic gastritis (CG)	Gastric mucosal chronic inflammation with no atrophic change	-	Positive	1.76	67	21.6	4.87	3.98	1.02
CG4	male	53	Chronic gastritis (CG)	Gastric mucosal chronic inflammation with no atrophic change	-	Positive	1.79	69	21.5	5.19	3.65	1.21
CG5	female	26	Chronic gastritis (CG)	Gastric mucosal chronic inflammation with no atrophic change	-	Negative	1.67	56	20.1	4.36	4.8	1.42
CG6	male	63	Chronic gastritis (CG)	Gastric mucosal chronic inflammation with no atrophic change	-	Positive	1.8	67.5	20.8	4.42	3.57	0.76
CG7	female	33	Chronic gastritis (CG)	Gastric mucosal chronic inflammation with no atrophic change	-	Negative	1.61	62	23.9	4.67	3.61	0.96
CG8	male	50	Chronic gastritis (CG)	Gastric mucosal chronic inflammation with no atrophic change	-	Negative	1.77	65	20.7	4.74	3.49	1.03
CG9	female	46	Chronic gastritis (CG)	Gastric mucosal chronic inflammation with no atrophic change	-	Negative	1.63	51	19.2	4.12	4.18	1.11
CG10	female	65	Chronic gastritis (CG)	Gastric mucosal chronic inflammation with no atrophic change	-	Negative	1.63	60	22.6	4.42	4.48	1.42
CG11	female	65	Chronic gastritis (CG)	Gastric mucosal chronic inflammation with no atrophic change	-	Negative	1.61	55	21.2	4.02	3.87	0.88
CG12	male	76	Chronic gastritis (CG)	Gastric mucosal chronic inflammation with no atrophic change	-	Negative	1.78	65	20.5	3.67	3.16	0.82
CG13	female	62	Chronic gastritis (CG)	Gastric mucosal chronic inflammation with no atrophic change	-	Positive	1.65	56.5	20.8	4.28	3.41	0.87
CG14	female	29	Chronic gastritis (CG)	Gastric mucosal chronic inflammation with no atrophic change	-	Negative	1.67	57	20.4	4.49	3.73	1.3
CG15	male	28	Chronic gastritis (CG)	Gastric mucosal chronic inflammation with no atrophic change	-	Positive	1.74	61	20.1	5.17	4.03	0.98
CG16	female	52	Chronic gastritis (CG)	Gastric mucosal chronic inflammation with no atrophic change	-	Negative	1.56	55	22.6	5.01	3.5	0.82
CG17	female	34	Chronic gastritis (CG)	Gastric mucosal chronic inflammation with no atrophic change	-	Negative	1.63	60	22.6	4.1	4.01	0.71
CG18	male	59	Chronic gastritis (CG)	Gastric mucosal chronic inflammation with no atrophic change	-	Positive	1.78	68	21.5	3.85	3.66	0.68
CG19	male	58	Chronic gastritis (CG)	Gastric mucosal chronic inflammation with no atrophic change	-	Negative	1.76	70	22.6	5.59	3.83	1.41
CG20	female	20	Chronic gastritis (CG)	Gastric mucosal chronic inflammation with no atrophic change	-	Negative	1.53	52	22.5	4.27	3.38	0.75
CG21	female	50	Chronic gastritis (CG)	Gastric mucosal chronic inflammation with no atrophic change	-	Negative	1.68	59	20.9	4.22	4.17	1.55
IM1	male	53	Intestinal metaplasia (IM）	Gastric mucosal chronic inflammation accompanying IM	-	Positive	1.82	80	24.2	4.69	3.31	1.17
IM2	male	52	Intestinal metaplasia (IM）	Gastric mucosal chronic inflammation accompanying IM	-	Negative	1.78	76	24	4.76	4.59	1.67
IM3	male	65	Intestinal metaplasia (IM）	Gastric mucosal chronic inflammation accompanying IM	-	Negative	1.8	70	21.6	3.96	3.45	1.55
IM4	female	63	Intestinal metaplasia (IM）	Gastric mucosal chronic inflammation accompanying IM	-	Positive	1.66	55	20	4.53	3.87	1.41
IM5	female	51	Intestinal metaplasia (IM）	Gastric mucosal chronic inflammation accompanying IM	-	Negative	1.65	60	22	4.28	4.21	0.99
IM6	female	54	Intestinal metaplasia (IM）	Gastric mucosal chronic inflammation accompanying IM	-	Negative	1.63	57	21.5	4.5	3.65	1.45
IM7	male	60	Intestinal metaplasia (IM）	Gastric mucosal chronic inflammation accompanying IM	-	Positive	1.76	70.5	22.8	5.2	3.31	1.21
IM8	female	69	Intestinal metaplasia (IM）	Gastric mucosal chronic inflammation accompanying IM	-	Negative	1.61	58	22.4	4.86	3.47	1.02
IM9	male	53	Intestinal metaplasia (IM）	Gastric mucosal chronic inflammation accompanying IM	-	Negative	1.81	76	23.2	4.69	4.12	0.88
IM10	male	51	Intestinal metaplasia (IM）	Gastric mucosal chronic inflammation accompanying IM	-	Negative	1.76	69	22.3	4.87	4.88	0.73
IM11	male	67	Intestinal metaplasia (IM）	Gastric mucosal chronic inflammation accompanying IM	-	Positive	1.76	72	23.2	5.44	5.02	1.21
IM12	male	74	Intestinal metaplasia (IM）	Gastric mucosal chronic inflammation accompanying IM	-	Negative	1.73	60	20	5.62	4.34	0.99
IM13	male	52	Intestinal metaplasia (IM）	Gastric mucosal chronic inflammation accompanying IM	-	Negative	1.74	67	22.1	3.99	3.66	0.87
IM14	female	45	Intestinal metaplasia (IM）	Gastric mucosal chronic inflammation accompanying IM	-	Negative	1.66	60	21.8	4.97	3.48	0.76
IM15	male	56	Intestinal metaplasia (IM）	Gastric mucosal chronic inflammation accompanying IM	-	Negative	1.76	72	23.2	4.4	3.56	1.02
IM16	male	46	Intestinal metaplasia (IM）	Gastric mucosal chronic inflammation accompanying IM	-	Negative	1.78	68	21.5	5.39	3.48	1.25
IM17	male	47	Intestinal metaplasia (IM）	Gastric mucosal chronic inflammation accompanying IM	-	Positive	1.78	71	22.4	4.75	3.33	0.86
IM18	female	52	Intestinal metaplasia (IM）	Gastric mucosal chronic inflammation accompanying IM	-	Positive	1.65	61	22.4	4.92	4.12	0.92
IM19	female	61	Intestinal metaplasia (IM）	Gastric mucosal chronic inflammation accompanying IM	-	Negative	1.62	63	24	5.3	4.52	1.15
IM20	female	52	Intestinal metaplasia (IM）	Gastric mucosal chronic inflammation accompanying IM	-	Negative	1.69	61	21.4	4.3	3.92	0.79
IM21	male	55	Intestinal metaplasia (IM）	Gastric mucosal chronic inflammation accompanying IM	-	Negative	1.72	70	23.7	4.87	4.48	0.62
IM22	female	55	Intestinal metaplasia (IM）	Gastric mucosal chronic inflammation accompanying IM	-	Negative	1.56	55	22.6	5.59	4.25	1.36
IM23	female	54	Intestinal metaplasia (IM）	Gastric mucosal chronic inflammation accompanying IM	-	Negative	1.64	58	21.6	4.33	3.27	1.19
IM24	male	61	Intestinal metaplasia (IM）	Gastric mucosal chronic inflammation accompanying IM	-	Negative	1.73	66	22.1	4.67	3.72	0.92
IM25	female	61	Intestinal metaplasia (IM）	Gastric mucosal chronic inflammation accompanying IM	-	Positive	1.61	55	21.2	4.51	4.46	1.33
IM26	male	48	Intestinal metaplasia (IM）	Gastric mucosal chronic inflammation accompanying IM	-	Positive	1.77	69	22	4.67	3.53	0.8
IM27	male	80	Intestinal metaplasia (IM）	Gastric mucosal chronic inflammation accompanying IM	-	Positive	1.75	63	20.6	3.98	4.24	1.11
s	male	50	Intraepithelial neoplasia (IN)	Gastric high-grade IN	-	Positive	1.7	60	20.8	5.02	3.61	1.33
IN2	female	75	Intraepithelial neoplasia (IN)	Gastric low-grade IN	-	Positive	1.62	55	21	4.94	4.11	1.4
IN3	male	60	Intraepithelial neoplasia (IN)	Gastric high-grade IN	-	Positive	1.7	66	22.8	5.27	3.64	1.22
IN4	female	62	Intraepithelial neoplasia (IN)	Gastric low-grade IN	-	Positive	1.6	52	20.3	5.02	3.76	1.15
IN5	male	56	Intraepithelial neoplasia (IN)	Gastric low-grade IN	-	Negative	1.68	60	21.3	3.81	4.25	1.32
IN6	female	70	Intraepithelial neoplasia (IN)	Gastric high-grade IN	-	Negative	1.55	52	21.6	5.7	3.23	0.62
IN7	male	67	Intraepithelial neoplasia (IN)	Gastric high-grade IN	-	Negative	1.72	70	23.7	4.59	3.69	1.39
IN8	female	64	Intraepithelial neoplasia (IN)	Gastric high-grade IN	-	Negative	1.69	67	23.5	5.04	3.48	0.87
IN9	male	65	Intraepithelial neoplasia (IN)	Gastric high-grade IN	-	Positive	1.68	63	22.3	4.74	4.05	0.84
IN10	male	62	Intraepithelial neoplasia (IN)	Gastric high-grade IN	-	Negative	1.7	65	22.5	4.91	3.77	1.22
IN11	male	62	Intraepithelial neoplasia (IN)	Gastric low-grade IN	-	Positive	1.68	61	21.6	4.61	3.58	1.42
IN12	female	60	Intraepithelial neoplasia (IN)	Gastric high-grade IN	-	Positive	1.62	58	22.1	5.53	4.39	0.82
IN13	male	48	Intraepithelial neoplasia (IN)	Gastric high-grade IN	-	Negative	1.73	70	23.4	4.82	4.03	0.91
IN14	male	69	Intraepithelial neoplasia (IN)	Gastric high-grade IN	-	Negative	1.6	58	22.7	4.66	3.46	1.17
IN15	female	63	Intraepithelial neoplasia (IN)	Gastric low-grade IN	-	Negative	1.73	60	20	3.9	3.41	1.01
IN16	female	78	Intraepithelial neoplasia (IN)	Gastric low-grade IN	-	Negative	1.71	68	23.3	5.33	4.33	1.28
IN17	male	53	Intraepithelial neoplasia (IN)	Gastric high-grade IN	-	Positive	1.8	77	23.8	4.79	3.22	0.64
IN18	male	66	Intraepithelial neoplasia (IN)	Gastric high-grade IN	-	Positive	1.68	53	18.8	5.6	4.63	1.27
IN19	male	56	Intraepithelial neoplasia (IN)	Gastric low-grade IN	-	Positive	1.68	63	22.3	4.39	3.52	0.83
IN20	male	56	Intraepithelial neoplasia (IN)	Gastric high-grade IN	-	Positive	1.65	60	22	4.58	4.67	0.85
IN21	male	77	Intraepithelial neoplasia (IN)	Gastric low-grade IN	-	Positive	1.78	75	23.7	4.92	3.39	1.08
IN22	male	59	Intraepithelial neoplasia (IN)	Gastric low-grade IN	-	Positive	1.7	68	23.5	4.61	4.62	0.93
IN23	male	59	Intraepithelial neoplasia (IN)	Gastric high-grade IN	-	Positive	1.75	70	22.9	4.78	3.39	1.01
IN24	male	63	Intraepithelial neoplasia (IN)	Gastric low-grade IN	-	Negative	1.74	71	23.5	5.71	3.13	1.25
IN25	male	54	Intraepithelial neoplasia (IN)	Gastric high-grade IN	-	Positive	1.71	70	23.9	3.77	3.22	0.68
GC1	male	79	Gastric cancer (GC)	Cardia	Mixed type	Negative	1.78	62	19.6	3.44	3.89	0.73
GC2	male	64	Gastric cancer (GC)	Non-cardia	Diffused type	Positive	1.76	63	20.3	4.67	4.02	0.88
GC3	male	31	Gastric cancer (GC)	Non-cardia	Intestinal type	Positive	1.8	72.5	22.4	5.11	4.43	1.02
GC4	male	60	Gastric cancer (GC)	Cardia	Mixed type	Negative	1.75	66	21.6	4.88	4.11	1.13
GC5	male	66	Gastric cancer (GC)	Cardia	Intestinal type	Negative	1.74	63	20.8	4.58	4.52	0.76
GC6	male	68	Gastric cancer (GC)	Cardia	Mixed type	Positive	1.68	56	19.8	5.12	4.93	0.46
GC7	male	45	Gastric cancer (GC)	Non-cardia	Diffused type	Negative	1.73	68.5	22.9	5.54	4.19	1.08
GC8	male	49	Gastric cancer (GC)	Non-cardia	Diffused type	Positive	1.74	67	22.1	6.18	4.21	1.59
GC9	male	55	Gastric cancer (GC)	Cardia	Mixed type	Positive	1.76	69	22.3	5.33	3.55	1.22
GC10	female	59	Gastric cancer (GC)	Non-cardia	Intestinal type	Positive	1.66	64	23.2	4.71	3.89	1.67
GC11	female	46	Gastric cancer (GC)	Cardia	Mixed type	Positive	1.64	61	22.7	5.42	4.52	1.55
GC12	male	54	Gastric cancer (GC)	Cardia	Intestinal type	Positive	1.75	65	21.2	4.86	4.12	1.33
GC13	female	70	Gastric cancer (GC)	Non-cardia	Diffused type	Negative	1.55	48	20	4.54	3.99	1.22
GC14	female	38	Gastric cancer (GC)	Non-cardia	Diffused type	Positive	1.6	60	23.4	4.82	3.87	1.11
GC15	male	68	Gastric cancer (GC)	Cardia	Intestinal type	Positive	1.72	67	22.6	4.57	4.59	1.44
GC16	male	34	Gastric cancer (GC)	Non-cardia	Diffused type	Positive	1.7	67	23.2	5.02	3.44	1.21
GC17	female	46	Gastric cancer (GC)	Non-cardia	Diffused type	Positive	1.62	62	23.6	5.22	4.12	0.98
GC18	female	59	Gastric cancer (GC)	Non-cardia	Diffused type	Positive	1.64	63.5	23.6	4.31	4.03	1.02
GC19	male	64	Gastric cancer (GC)	Non-cardia	Mixed type	Positive	1.77	70	22.3	5.31	3.78	0.67
GC20	male	76	Gastric cancer (GC)	Non-cardia	Diffused type	Negative	1.72	67	22.6	4.15	3.82	1.04
GC21	female	45	Gastric cancer (GC)	Cardia	Mixed type	Negative	1.66	63	22.9	5.99	4.43	1.34
GC22	male	75	Gastric cancer (GC)	Cardia	Mixed type	Negative	1.78	64	20.2	4.32	3.61	0.66
GC23	female	62	Gastric cancer (GC)	Non-cardia	Diffused type	Negative	1.65	61	22.4	3.98	4.55	1.43
GC24	female	33	Gastric cancer (GC)	Non-cardia	Mixed type	Positive	1.74	68	22.5	5.12	4.31	1.42
GC25	female	76	Gastric cancer (GC)	Non-cardia	Mixed type	Positive	1.63	62	23.3	4.99	3.74	0.75
GC26	male	58	Gastric cancer (GC)	Non-cardia	Mixed type	Negative	1.73	68	22.7	5.78	3.82	0.87
GC27	male	76	Gastric cancer (GC)	Non-cardia	Mixed type	Negative	1.7	60	20.8	5.44	3.67	0.59
GC28	male	64	Gastric cancer (GC)	Cardia	Mixed type	Negative	1.74	65	21.5	4.43	3.55	0.78
GC29	female	43	Gastric cancer (GC)	Non-cardia	Diffused type	Positive	1.63	62	23.3	3.45	4.01	1.01
