# Supplementary material for: Changes of the Gastric Mucosal Microbiome Associated With Histological Stages of Gastric Carcinogenesis
Source: Front Microbiol. 2020 May 29;11:997. doi: 10.3389/fmicb.2020.00997 (PMC7272699; doi:10.3389/fmicb.2020.00997)
Supplement: Supplementary file 7 [file Table_5.xlsx]

## Sheet: Sheet1
Supplementary Table S5. Statistical summary of pairwise tests performed on the BugBase predicted phenotypes. Pairwise p-values of were calculated by Mann-Whitney-Wilcoxon tests and were adjusted with Benjamini-Hochberg method.
Phenotype	HC vs CG	HC vs IM	HC vs IN	HC vs GC	CG vs IM	CG vs IN	CG vs GC	IM vs IN	IM vs GC	IN vs GC
Aerobic	0.0981	0.368	0.393	1.1e-05	0.368	0.2	1.26e-08	0.631	3.26e-08	2.3e-09
Anaerobic	0.0533	0.17	2.74e-12	0.0711	0.312	3.16e-07	0.601	1.26e-10	0.312	0.00124
Facultatively Anaerobic	0.182	0.000169	0.0199	0.000951	0.0251	0.548	6e-05	0.0251	6.45e-10	5.84e-09
Gram Negative	0.703	0.879	4.25e-13	0.0208	0.694	2.83e-10	0.0819	9.25e-13	0.0222	0.000121
Gram Positive	0.703	0.879	4.25e-13	0.0208	0.694	2.83e-10	0.0819	9.25e-13	0.0222	0.000121
Contains Mobile Elements	0.00325	0.00188	8.1e-11	0.89	0.89	0.0039	0.0106	0.000442	0.00827	1.37e-08
Forms Biofilms	0.0563	0.0445	0.928	1.2e-06	0.916	0.00659	4.76e-10	0.00269	9.04e-11	3.53e-10
Potentially Pathogenic	0.0444	0.0444	0.146	0.00763	0.688	0.26	2.34e-05	0.323	1.67e-05	1.67e-05
Stress Tolerant	0.0387	0.0387	0.18	0.466	0.755	0.00314	0.194	0.00314	0.194	0.755
