# Supplementary material for: Changes of the Gastric Mucosal Microbiome Associated With Histological Stages of Gastric Carcinogenesis
Source: Front Microbiol. 2020 May 29;11:997. doi: 10.3389/fmicb.2020.00997 (PMC7272699; doi:10.3389/fmicb.2020.00997)
Supplement: Supplementary file 8 [file Table_6.xlsx]

## Sheet: Sheet1
Supplementary Table S6. H. pylori characteristics in stomach among HC, CG, IM, IN and GC groups.
Characteristics	HC (n = 30)	CG (n = 21)	IM (n = 27)	IN (n = 25)	GC (n = 29)	P value
13C Urea Breath Test (+/-)	0/30	43631	43726	43753	43816	-
16S rRNA sequencing (+/-)	29/6	21/0	27/0	25/0	29/0	-
H. pylori (Mean%+SD)	15.45±21.94	17.34±22.09	15.37±19.30	12.25±24.68	28.87±37.17	0.00099
