# Supplementary material for: Changes of the Gastric Mucosal Microbiome Associated With Histological Stages of Gastric Carcinogenesis
Source: Front Microbiol. 2020 May 29;11:997. doi: 10.3389/fmicb.2020.00997 (PMC7272699; doi:10.3389/fmicb.2020.00997)
Supplement: Supplementary file 9 [file Table_7.xlsx]

## Sheet: Sheet1
Supplementary Table S7. Performance of the random forest model with different number of features as input.
	100 OTUs		30 OTUs		10 OTUs		5 OTUs
mtry	33		10		5		3
ntree	300		100		200		100
OOB	0.0774		0.0655		0.0774		0.0774
	Classification	Prediction	Classification	Prediction	Classification	Prediction	Classification	Prediction
	error	AUC	error	AUC	error	AUC	error	AUC
HC	0.0313	1	0.0313	1	0.0313	1	0.0313	1
CG	0.2381	0.98	0.1905	0.97	0.2381	0.95	0.0952	0.92
IM	0.16	0.98	0.12	0.98	0.2	0.96	0.32	0.96
IN	0.0217	0.99	0.0217	0.99	0.0217	0.99	0.0217	0.94
GC	0.0455	1	0.0455	0.99	0.0227	0.99	0.0227	0.99
