# Supplementary material for: Changes of the Gastric Mucosal Microbiome Associated With Histological Stages of Gastric Carcinogenesis
Source: Front Microbiol. 2020 May 29;11:997. doi: 10.3389/fmicb.2020.00997 (PMC7272699; doi:10.3389/fmicb.2020.00997)
Supplement: Supplementary file 10 [file Table_8.xlsx]

## Sheet: COG
Supplementary Table S8. Functional contents involved in nitrate reductase and nitrite reductase metabolism are significantly different across the gastric histological types.
	P Group	FDR Group	P adjusted Group	F Value Group	P (Tukeys) CG-HC	P (Tukeys) IM-HC	P (Tukeys) IN-HC	P (Tukeys) GC-HC	P (Tukeys) IM-CG	P (Tukeys) IN-CG	P (Tukeys) GC-CG	P (Tukeys) IN-IM	P (Tukeys) GC-IM	P (Tukeys) GC-IN	HC mean	CG mean	IM mean	IN mean	GC mean
COG
COG0715	3.1e-12	1.4e-11	4.6e-11	17	7.3e-05	0.00066	4.8e-09	3.3e-12	0.93	0.83	0.2	0.23	0.0098	0.68	0.13	0.1	0.11	0.094	0.086
COG1116	3.5e-11	1e-10	4.6e-10	15	9.7e-06	6.8e-05	2.7e-11	2.9e-08	0.94	0.65	1	0.13	0.76	0.71	0.11	0.079	0.084	0.07	0.077
COG0600	2.7e-12	1.4e-11	4.3e-11	17	0.0083	0.062	1.2e-06	2.4e-12	0.91	0.62	0.0047	0.086	2.4e-05	0.098	0.096	0.078	0.083	0.07	0.059
COG2223	0.00072	0.0011	0.005	4.9	0.31	0.077	0.018	1	0.99	0.94	0.19	1	0.031	0.0046	0.048	0.055	0.056	0.057	0.048
COG2146	0	0	0	38	0.92	0.45	1.2e-07	1.2e-12	0.95	1.7e-08	8.8e-13	4.9e-12	7.4e-13	0.17	0.047	0.05	0.052	0.032	0.026
COG1251	7e-12	2.5e-11	9.8e-11	16	0.84	0.1	0.99	2.2e-05	0.72	0.55	9.5e-07	0.017	1.5e-11	4.5e-05	0.044	0.048	0.052	0.042	0.029
COG2116	1.4e-09	3.4e-09	1.7e-08	13	0.065	0.0052	1.7e-07	1	0.98	0.096	0.082	0.25	0.0058	6.7e-08	0.013	0.017	0.018	0.021	0.013
COG3005	0.0002	0.00033	0.0016	5.7	0.95	0.45	0.96	0.079	0.93	1	0.018	0.81	0.0002	0.0047	0.012	0.013	0.014	0.013	0.0097
COG3850	0.33	0.33	0.54	1.2	0.97	0.45	1	0.96	0.89	0.92	1	0.27	0.81	0.86	0.012	0.011	0.01	0.013	0.011
KO
K02049	6.4e-14	1.4e-13	1.3e-12	19	0.00043	0.004	3.9e-11	1.9e-12	0.92	0.18	0.054	0.0072	0.001	0.98	0.14	0.11	0.12	0.09	0.086
K02051	1.3e-11	2.5e-11	2.3e-10	16	0.12	0.45	0.00056	1.8e-11	0.92	0.77	0.0004	0.17	7.8e-07	0.0041	0.14	0.12	0.12	0.11	0.083
K02050	1.5e-12	3.2e-12	3e-11	17	0.017	0.07	1.3e-07	4.3e-12	0.96	0.26	0.0031	0.024	3.1e-05	0.32	0.13	0.11	0.11	0.091	0.079
K02575	0.00023	0.00028	0.0016	5.6	0.8	0.14	0.93	0.27	0.83	0.99	0.026	0.43	0.00011	0.025	0.043	0.047	0.051	0.045	0.037
K00362	1.2e-16	3.3e-16	2.9e-15	23	0.011	6.9e-05	0.68	0.0013	0.87	0.17	2.2e-10	0.0039	7.5e-13	5e-07	0.023	0.03	0.033	0.026	0.016
K00363	0	0	2e-22	35	0.02	0.00022	0.37	5.4e-08	0.88	1.7e-05	7.5e-13	6.7e-09	7.4e-13	8.5e-05	0.018	0.023	0.024	0.016	0.01
K00372	0	0	0	42	0.3	0.00025	0.017	2.8e-11	0.26	1.7e-05	7.5e-13	3.8e-12	7e-13	9.6e-05	0.017	0.02	0.023	0.013	0.0082
K07684	2.6e-20	1.2e-19	7.5e-19	29	9.1e-05	2e-10	0.25	0.13	0.3	0.032	3.2e-10	1.3e-06	7.5e-13	3.5e-05	0.011	0.017	0.019	0.013	0.0083
K00371	0.002	0.0022	0.008	4.4	0.65	0.93	0.0013	0.16	0.97	0.24	0.97	0.028	0.65	0.42	0.0099	0.012	0.011	0.014	0.012
K00370	0.0011	0.0013	0.0066	4.7	0.68	0.93	0.00076	0.19	0.98	0.17	0.98	0.017	0.68	0.29	0.0098	0.012	0.011	0.014	0.012
